# Supplementary material for: Cargo receptor-assisted endoplasmic reticulum export of pathogenic α1-antitrypsin polymers
Source: Cell Rep. 2021 May 18;35(7):109144. doi: 10.1016/j.celrep.2021.109144 (PMC8149808; doi:10.1016/j.celrep.2021.109144)
Supplement: Table S1. MAGeCK analysis and ranked list of the top gene hits affecting trafficking of polymerogenic α1ATH334D, related to Figure 2 [file mmc2.xlsx]

## Sheet: Lib2TSBvsLib0UTUS_MAGeCK
Table S1. MAGeCK analysis and ranked list of the top gene hits. Related to Figure 2.
id	num	neg|score	neg|p-value	neg|fdr	neg|rank	neg|goodsgrna	neg|lfc	pos|score	pos|p-value	pos|fdr	pos|rank	pos|goodsgrna	pos|lfc	-log (pos|p-value)
Atf7ip	6	1	1	1	21896	0	7.2838	7.4144e-22	2.2609e-07	0.000206	1	6	7.2838	6.64572
Setdb1	6	0.36294	0.63106	1	12502	1	7.0431	3.347e-20	2.2609e-07	0.000206	2	5	7.0431	6.64572
Nelfa	6	1	1	1	21892	0	3.9547	2.1932e-15	2.2609e-07	0.000206	3	6	3.9547	6.64572
Kiaa1551	6	0.99994	0.99994	1	21856	0	4.1521	1.1891e-13	2.2609e-07	0.000206	4	6	4.1521	6.64572
Atrx	5	0.94337	0.94917	1	20259	1	4.4686	3.231e-13	2.2609e-07	0.000206	5	4	4.4686	6.64572
Tlk2	5	0.99994	0.99994	1	21854	0	5.3588	4.1913e-13	2.2609e-07	0.000206	6	5	5.3588	6.64572
Irf2	5	1	1	1	21895	0	3.4035	6.0253e-13	2.2609e-07	0.000206	7	5	3.4035	6.64572
Nsd1	5	1	1	1	21877	0	4.5144	2.426e-12	2.2609e-07	0.000206	8	5	4.5144	6.64572
Ube2k	6	0.99201	0.99204	1	21421	0	3.4176	1.1106e-11	2.2609e-07	0.000206	9	5	3.4176	6.64572
Asf1a	4	0.98764	0.98767	1	21260	0	4.525	1.2693e-09	2.2609e-07	0.000206	10	3	4.525	6.64572
Ankrd52	6	0.95659	0.96703	1	20494	1	3.1123	1.3441e-09	2.2609e-07	0.000206	11	5	3.1123	6.64572
Tnrc6a	6	0.9882	0.98825	1	21285	0	3.5663	1.435e-09	2.2609e-07	0.000206	12	5	3.5663	6.64572
Btaf1	5	0.73792	0.85385	1	17633	1	4.3228	1.5745e-09	2.2609e-07	0.000206	13	4	4.3228	6.64572
Actr8	6	0.93263	0.95859	1	20112	1	3.2217	3.1115e-09	2.2609e-07	0.000206	14	5	3.2217	6.64572
Senp3	6	1	1	1	21885	0	2.7912	4.4433e-09	2.2609e-07	0.000206	15	6	2.7912	6.64572
Sec23b	6	0.99999	1	1	21876	0	2.8892	8.5139e-09	2.2609e-07	0.000206	16	6	2.8892	6.64572
Lman1	6	0.99545	0.9955	1	21569	0	4.1205	9.1437e-09	2.2609e-07	0.000206	17	5	4.1205	6.64572
Slc2a2	6	0.42085	0.67393	1	13370	1	2.313	1.3564e-08	2.2609e-07	0.000206	18	5	2.313	6.64572
Rab1a	4	0.99981	0.99979	1	21828	0	3.0557	1.3599e-08	2.2609e-07	0.000206	19	4	3.0557	6.64572
Brd4	6	0.99831	0.99832	1	21710	0	2.5318	1.902e-08	2.2609e-07	0.000206	20	5	2.5318	6.64572
Dcp1a	6	0.99906	0.99907	1	21757	0	2.1554	3.2541e-08	2.2609e-07	0.000206	21	5	2.1554	6.64572
Ubr5	6	0.18975	0.42038	1	8781	1	2.3299	3.2957e-08	2.2609e-07	0.000206	22	4	2.3299	6.64572
SEC14L4	6	1	1	1	21881	0	1.9483	3.7222e-08	2.2609e-07	0.000206	23	6	1.9483	6.64572
Rbm15	6	0.99783	0.99785	1	21684	0	1.9688	4.0963e-08	2.2609e-07	0.000206	24	5	1.9688	6.64572
Senp1	6	0.99501	0.99505	1	21547	0	2.7668	5.781e-08	4.5218e-07	0.000396	25	5	2.7668	6.34469
Gata4	6	1	1	1	21894	0	1.5386	9.4978e-08	1.1305e-06	0.000917	26	6	1.5386	5.94673
Ptar1	5	0.99933	0.99933	1	21778	0	2.4051	3.9191e-07	1.1305e-06	0.000917	32	5	2.4051	5.94673
Daxx	6	0.96291	0.96988	1	20602	1	2.3873	1.5627e-07	1.5826e-06	0.001195	27	4	2.3873	5.80063
LOC100768708	5	0.92984	0.94156	1	20071	1	3.5756	4.1274e-07	1.5826e-06	0.001195	33	3	3.5756	5.80063
Fam208a	6	0.99602	0.99606	1	21593	0	2.6404	1.9689e-07	2.0348e-06	0.00135	28	4	2.6404	5.69148
Dpm3	6	0.99994	0.99994	1	21855	0	2.4059	2.0369e-07	2.0348e-06	0.00135	29	6	2.4059	5.69148
Trim33	6	0.94931	0.96414	1	20348	1	1.6278	2.5535e-07	2.0348e-06	0.00135	30	5	1.6278	5.69148
Surf4	5	1	1	1	21891	0	2.8541	5.1587e-07	2.0348e-06	0.00135	34	5	2.8541	5.69148
Khnyn	6	1	1	1	21893	0	1.7896	3.6988e-07	2.487e-06	0.001602	31	6	1.7896	5.60432
Slc39a2	5	1	1	1	21887	0	1.9858	8.6563e-07	3.3914e-06	0.002122	39	5	1.9858	5.46962
Casc3	6	0.10179	0.28491	0.941606	6305	3	-0.57702	5.5239e-07	3.8436e-06	0.002275	35	3	-0.57702	5.41526
LOC100763364	4	0.99028	0.99028	1	21356	0	2.9893	1.4481e-06	3.8436e-06	0.002275	43	3	2.9893	5.41526
C15orf39	6	1	1	1	21890	0	1.4783	7.6449e-07	6.1045e-06	0.003342	36	6	1.4783	5.21435
Ctbp1	6	1	1	1	21889	0	1.2601	7.8795e-07	6.1045e-06	0.003342	37	6	1.2601	5.21435
Scfd2	6	1	1	1	21888	0	1.4125	7.9381e-07	6.1045e-06	0.003342	38	6	1.4125	5.21435
Lrp10	6	1	1	1	21886	0	1.7323	1.1389e-06	7.9132e-06	0.004029	40	6	1.7323	5.10165
Nelfcd	6	0.99998	0.99998	1	21870	0	1.7215	1.1988e-06	7.9132e-06	0.004029	41	6	1.7215	5.10165
Spin1	6	1	1	1	21884	0	2.1686	1.2582e-06	7.9132e-06	0.004029	42	6	2.1686	5.10165
Klf5	6	0.99996	0.99996	1	21864	0	1.6142	1.5444e-06	9.2697e-06	0.00451	44	6	1.6142	5.03293
Pias1	5	0.53624	0.74185	1	15058	2	2.5138	2.1633e-06	9.2697e-06	0.00451	49	3	2.5138	5.03293
Tfg	4	0.99905	0.99905	1	21756	0	2.6097	2.5859e-06	9.7219e-06	0.004628	50	4	2.6097	5.01225
Nisch	6	1	1	1	21883	0	1.5788	1.7242e-06	1.1078e-05	0.005161	45	6	1.5788	4.95554
Stab1	6	0.99999	0.99999	1	21874	0	1.7294	1.8117e-06	1.1531e-05	0.00526	46	6	1.7294	4.93813
Opn4	6	0.99258	0.9926	1	21447	0	1.754	1.9425e-06	1.1983e-05	0.005355	47	5	1.754	4.92143
Znf217	6	1	1	1	21882	0	1.6905	2.1518e-06	1.3792e-05	0.00604	48	6	1.6905	4.86037
Cdkn3	5	0.99576	0.99571	1	21577	0	2.095	4.2329e-06	1.9218e-05	0.008251	56	4	2.095	4.71629
Smtn	6	1	1	1	21880	0	1.52	3.2353e-06	2.4192e-05	0.010187	51	6	1.52	4.61633
Wnt5a	6	0.99803	0.99804	1	21699	0	1.6089	3.3704e-06	2.5096e-05	0.010368	52	5	1.6089	4.6004
Ang	6	1	1	1	21879	0	1.3888	3.9143e-06	2.8035e-05	0.011368	53	6	1.3888	4.5523
Xrn1	5	0.99999	0.99999	1	21871	0	2.4122	6.9859e-06	2.8714e-05	0.011377	57	5	2.4122	4.54191
Arhgef7	6	0.99979	0.99979	1	21827	0	1.7973	4.0339e-06	2.9166e-05	0.011377	54	6	1.7973	4.53512
LOC100753673	6	1	1	1	21878	0	1.0003	4.1766e-06	2.9618e-05	0.011377	55	6	1.0003	4.52844
Sar1a	5	0.98512	0.98517	1	21174	0	2.2622	9.3973e-06	3.6401e-05	0.013742	61	3	2.2622	4.43889
Dusp10	6	0.96005	0.96851	1	20549	1	1.2198	7.0119e-06	5.1323e-05	0.018729	58	5	1.2198	4.28969
Spcs1	6	0.99991	0.99991	1	21848	0	1.7011	7.0647e-06	5.1323e-05	0.018729	59	6	1.7011	4.28969
Mphosph8	5	0.60857	0.77984	1	16083	2	2.6658	1.6226e-05	6.4888e-05	0.023235	72	3	2.6658	4.18784
C14orf93	6	0.99999	0.99999	1	21875	0	1.2617	9.3415e-06	6.5793e-05	0.023235	60	6	1.2617	4.18182
Ino80b	6	0.91447	0.9538	1	19898	1	2.012	9.6649e-06	6.8506e-05	0.02381	62	5	2.012	4.16427
Siah1	6	0.5646	0.7783	1	15482	2	1.6559	9.8038e-06	7.0314e-05	0.024056	63	4	1.6559	4.15296
Trappc12	6	0.99999	0.99999	1	21873	0	1.8251	1.1587e-05	8.2523e-05	0.027799	64	6	1.8251	4.08342
Gphr	6	0.77716	0.89176	1	18107	1	2.4027	1.1853e-05	8.388e-05	0.027828	65	4	2.4027	4.07634
MBL	6	0.87606	0.94026	1	19430	2	1.83	1.2429e-05	8.6593e-05	0.028299	66	4	1.83	4.06252
Vstm2a	6	0.99999	0.99999	1	21872	0	1.6263	1.3653e-05	9.3376e-05	0.029909	67	6	1.6263	4.02976
Rnase11	6	0.99996	0.99996	1	21861	0	1.8311	1.4372e-05	9.7445e-05	0.029909	68	6	1.8311	4.01124
C19orf25	6	0.57075	0.78275	1	15554	1	1.5626	1.4917e-05	9.835e-05	0.029909	69	5	1.5626	4.00723
Zbtb7b	6	0.39262	0.65322	1	12908	1	1.4512	1.5063e-05	9.835e-05	0.029909	70	5	1.4512	4.00723
DP2	6	0.6979	0.8591	1	17191	1	2.0228	1.5088e-05	9.835e-05	0.029909	71	5	2.0228	4.00723
LOC103159611	6	0.99892	0.99893	1	21745	0	1.6604	1.8335e-05	0.00011372	0.034111	73	5	1.6604	3.94416
Rtn4r	6	0.44637	0.69264	1	13773	1	1.5273	1.8898e-05	0.00011734	0.034328	74	5	1.5273	3.93055
Kiaa0430	6	0.98889	0.98895	1	21307	0	1.8998	1.9355e-05	0.00011915	0.034328	75	5	1.8998	3.92391
Rem2	6	0.98648	0.98655	1	21222	0	1.3718	1.9431e-05	0.00011915	0.034328	76	5	1.3718	3.92391
Srrd	6	0.99997	0.99997	1	21866	0	1.1343	1.9614e-05	0.00012096	0.034396	77	6	1.1343	3.91736
Slc22a17	6	0.99998	0.99998	1	21869	0	1.0684	2.0774e-05	0.00012548	0.035225	78	6	1.0684	3.90143
Ebf2	6	0.99996	0.99996	1	21862	0	1.4989	2.1136e-05	0.00012774	0.035405	79	6	1.4989	3.89367
LOC100770432	4	0.96683	0.96676	1	20669	0	2.2804	3.5256e-05	0.00013136	0.035953	92	2	2.2804	3.88154
Morc2	6	0.99311	0.99315	1	21476	0	1.8328	2.3732e-05	0.00014402	0.038932	80	5	1.8328	3.84158
C3orf67	6	0.99993	0.99993	1	21851	0	1.1425	2.4925e-05	0.00014719	0.038948	81	6	1.1425	3.83212
Mob1b	6	0.30671	0.57274	1	11459	1	1.9776	2.5055e-05	0.00014764	0.038948	82	5	1.9776	3.8308
Cdkn2aip	6	0.99814	0.99814	1	21701	0	1.8202	2.6248e-05	0.00015352	0.040007	83	5	1.8202	3.81384
LOC100771085	6	0.99997	0.99998	1	21868	0	1.3757	2.639e-05	0.00015578	0.040007	84	6	1.3757	3.80749
Slc7a7	6	0.99997	0.99998	1	21867	0	1.6972	2.6534e-05	0.00015713	0.040007	85	6	1.6972	3.80374
LOC100753737	4	0.9502	0.95005	1	20369	0	0.7053	4.5209e-05	0.00016799	0.042278	96	2	0.7053	3.77472
Cdk13	6	0.98721	0.98726	1	21243	0	1.3559	3.1056e-05	0.00018653	0.046411	86	4	1.3559	3.72925
Dicer1	6	0.99302	0.99306	1	21473	0	1.9687	3.1935e-05	0.00019286	0.04692	87	4	1.9687	3.71476
Cdh24	6	0.99997	0.99997	1	21865	0	0.86541	3.1966e-05	0.00019286	0.04692	88	6	0.86541	3.71476
MAPK10	6	0.14364	0.35386	0.983861	7551	2	1.4215	3.3955e-05	0.00020371	0.049015	89	4	1.4215	3.69099
Slc10a2	6	0.99919	0.99921	1	21762	0	1.6935	3.467e-05	0.00020959	0.049136	90	5	1.6935	3.67863
Ankrd17	5	0.99995	0.99996	1	21859	0	1.3469	4.6258e-05	0.00021004	0.049136	98	5	1.3469	3.6777
Fitm1	6	0.99713	0.99718	1	21644	0	1.1681	3.4865e-05	0.00021094	0.049136	91	5	1.1681	3.67584
Sec24b	6	0.98646	0.98653	1	21221	0	1.4899	3.7553e-05	0.00022451	0.051619	93	4	1.4899	3.64876
Ifi44l	6	0.99996	0.99996	1	21863	0	0.7654	3.7972e-05	0.00022632	0.051619	94	6	0.7654	3.64528
DHRS2	6	0.61716	0.81598	1	16213	1	1.5993	4.0836e-05	0.00023853	0.053843	95	4	1.5993	3.62246
Tmprss11b	4	0.99993	0.99993	1	21853	0	2.3144	6.5474e-05	0.000253	0.056527	105	4	2.3144	3.59688
Grip2	6	0.99995	0.99996	1	21860	0	0.92975	4.5782e-05	0.0002643	0.058456	97	6	0.92975	3.5779
Fbxo34	6	0.99995	0.99995	1	21858	0	1.3312	4.821e-05	0.00027425	0.059553	99	6	1.3312	3.56185
LOC103164356	6	0.76765	0.88756	1	17973	1	1.5298	4.8291e-05	0.0002747	0.059553	100	5	1.5298	3.56114
Tbc1d1	6	0.99995	0.99995	1	21857	0	1.1089	4.9825e-05	0.00028329	0.060813	101	6	1.1089	3.54777
Efs	6	0.99989	0.99989	1	21845	0	1.4271	5.2673e-05	0.0002946	0.062626	102	6	1.4271	3.53077
C1GALT1	5	0.99946	0.99945	1	21785	0	1.8235	6.8063e-05	0.00031268	0.065832	106	5	1.8235	3.5049
Bcl2l2	6	0.99872	0.99872	1	21734	0	1.596	5.9938e-05	0.00032489	0.067486	103	5	1.596	3.48826
Nbas	6	0.63056	0.82529	1	16410	2	1.4536	6.044e-05	0.0003267	0.067486	104	4	1.4536	3.48585
LOC100756479	6	0.99993	0.99993	1	21852	0	0.76938	6.9569e-05	0.00037192	0.076108	107	6	0.76938	3.42955
Rasa1	6	0.99886	0.99886	1	21741	0	1.3765	7.975e-05	0.00042076	0.085304	108	5	1.3765	3.37597
Nkiras1	6	0.99982	0.99982	1	21829	0	1.956	8.1764e-05	0.00043432	0.086478	109	6	1.956	3.36219
Styx	4	0.99989	0.99989	1	21844	0	2.5244	0.00010989	0.00043794	0.086478	121	4	2.5244	3.35859
LOC107980128	6	0.79774	0.9009	1	18360	1	1.5591	8.2432e-05	0.00043839	0.086478	110	5	1.5591	3.35814
Ptprg	6	0.97948	0.98015	1	20972	1	1.1201	8.3406e-05	0.00044337	0.086678	111	5	1.1201	3.35323
GUCY1B2	6	0.99991	0.99991	1	21850	0	0.68765	8.7557e-05	0.00047095	0.091256	112	6	0.68765	3.32703
LOC100751039	6	0.87221	0.93814	1	19364	1	1.4022	9.0402e-05	0.00048858	0.093629	113	5	1.4022	3.31106
Col4a2	6	0.99985	0.99986	1	21834	0	1.3287	9.1187e-05	0.00049175	0.093629	114	6	1.3287	3.30826
Actn1	5	0.71289	0.8389	1	17344	1	1.6622	0.00010713	0.00049763	0.093931	119	4	1.6622	3.30309
Ylpm1	6	0.99991	0.99991	1	21849	0	1.0212	9.2552e-05	0.00050215	0.093975	115	6	1.0212	3.29917
LOC100756567	5	0.80635	0.89751	1	18485	1	1.5137	0.00010999	0.00051029	0.094689	122	4	1.5137	3.29218
Spryd7	6	0.9999	0.9999	1	21847	0	0.90949	9.7991e-05	0.00052611	0.096805	116	6	0.90949	3.27892
Cdhr1	6	0.54031	0.76094	1	15118	2	1.7526	0.00010129	0.00054646	0.099711	117	4	1.7526	3.26244
PLSCR1	5	0.99988	0.99989	1	21840	0	1.3822	0.00011957	0.00055189	0.099869	129	5	1.3822	3.25815
Afap1	6	0.99989	0.9999	1	21846	0	0.92643	0.0001061	0.00057495	0.103189	118	6	0.92643	3.24037
Gprin2	6	0.99963	0.99964	1	21802	0	0.87832	0.00010977	0.00059846	0.106455	120	6	0.87832	3.22296
Xpo5	6	0.82402	0.91324	1	18708	1	1.8424	0.0001109	0.00060615	0.106455	123	5	1.8424	3.21742
Atp2b1	6	0.99402	0.99404	1	21505	0	0.90008	0.00011128	0.00060773	0.106455	124	3	0.90008	3.21629
C5orf52	6	0.99989	0.99989	1	21843	0	0.58778	0.00011224	0.00061293	0.106514	125	6	0.58778	3.21259
Capza3	6	0.99988	0.99989	1	21842	0	0.7574	0.00011545	0.00062786	0.107337	126	6	0.7574	3.20214
Chd8	6	0.99988	0.99989	1	21841	0	1.1727	0.00011553	0.00062831	0.107337	127	6	1.1727	3.20183
Cgrrf1	5	0.99986	0.99987	1	21837	0	1.419	0.00013554	0.00063238	0.107337	135	5	1.419	3.19902
Dpm1	6	0.98499	0.98511	1	21170	0	1.5104	0.00011883	0.0006473	0.109025	128	5	1.5104	3.18889
Gdf2	6	0.99988	0.99988	1	21839	0	1.362	0.00012071	0.00065544	0.109553	130	6	1.362	3.18347
LOC103159610	6	0.99702	0.99708	1	21637	0	1.5283	0.00012847	0.00069297	0.112633	131	4	1.5283	3.15929
Kcnma1	4	0.99982	0.99982	1	21830	0	1.4858	0.00017669	0.00069433	0.112633	153	4	1.4858	3.15843
LOC103158770	5	0.9864	0.9864	1	21218	0	1.9247	0.00014914	0.00070156	0.112633	141	4	1.9247	3.15394
Ppp2r2c	6	0.99987	0.99987	1	21838	0	1.5219	0.00013061	0.00070292	0.112633	132	6	1.5219	3.15309
Bmp6	6	0.93771	0.96018	1	20186	1	1.0808	0.00013072	0.00070292	0.112633	133	5	1.0808	3.15309
Nrg3	6	0.99959	0.9996	1	21798	0	1.2612	0.00013102	0.00070473	0.112633	134	6	1.2612	3.15198
Sh3tc1	6	0.99986	0.99987	1	21836	0	0.51558	0.00013659	0.00073367	0.116408	136	6	0.51558	3.1345
Gpr162	6	0.99986	0.99986	1	21835	0	0.71192	0.00014046	0.00075356	0.118705	137	6	0.71192	3.12288
Chd1	6	0.99724	0.99728	1	21652	0	1.0259	0.00014217	0.00076577	0.119767	138	3	1.0259	3.1159
Aga	6	0.98368	0.9838	1	21128	1	1.4295	0.00014752	0.00079607	0.121809	139	4	1.4295	3.09905
Fam114a1	6	0.69674	0.85862	1	17179	2	0.74356	0.00014823	0.00080014	0.121809	140	3	0.74356	3.09683
Adamts3	6	0.98044	0.98093	1	21004	1	1.2113	0.0001495	0.00080692	0.121809	142	5	1.2113	3.09317
Drg1	6	0.99925	0.99927	1	21768	0	1.6008	0.00014985	0.00080873	0.121809	143	5	1.6008	3.0922
Fam213a	6	0.99985	0.99985	1	21833	0	1.5426	0.00015016	0.00081099	0.121809	144	6	1.5426	3.09098
Dhx36	6	0.99985	0.99985	1	21832	0	1.4807	0.00015146	0.00081687	0.121809	145	6	1.4807	3.08785
Alg12	6	0.36909	0.63568	1	12594	1	1.8445	0.00015167	0.00081777	0.121809	146	4	1.8445	3.08737
LOC100760909	6	0.99968	0.99969	1	21815	0	1.2198	0.00015628	0.00084626	0.125201	147	6	1.2198	3.0725
Naaa	6	0.9952	0.99525	1	21561	0	1.5925	0.00016113	0.00086977	0.127816	148	5	1.5925	3.0606
LOC100752638	5	0.99471	0.99468	1	21531	0	1.827	0.00018597	0.00088198	0.128746	159	4	1.827	3.05454
LOC100770202	6	0.99983	0.99983	1	21831	0	1.3837	0.00016855	0.00091137	0.132155	149	6	1.3837	3.04031
Spata13	6	0.95774	0.96751	1	20509	1	1.3057	0.00017007	0.00091861	0.132328	150	4	1.3057	3.03687
Parp4	6	0.55973	0.77482	1	15402	2	1.5104	0.00017288	0.00093353	0.132988	151	4	1.5104	3.02987
Satb2	6	0.99178	0.99178	1	21408	0	1.1264	0.00017326	0.00093534	0.132988	152	5	1.1264	3.02903
Sgcg	6	0.98484	0.98495	1	21163	0	1.0571	0.00017803	0.00096473	0.136282	154	5	1.0571	3.01559
Kdm3b	6	0.93143	0.95822	1	20089	1	1.5174	0.00018036	0.0009783	0.137132	155	5	1.5174	3.00953
Peg10	6	0.35377	0.62421	1	12374	2	1.486	0.00018106	0.00098327	0.137132	156	4	1.486	3.00733
Nacad	6	0.99703	0.99708	1	21638	0	0.96302	0.00018201	0.00099277	0.13758	157	5	0.96302	3.00315
Usp54	6	0.17206	0.39543	1	8288	1	1.0163	0.00018331	0.00099955	0.137649	158	5	1.0163	3.0002
Klf7	6	0.31305	0.58041	1	11606	1	0.91439	0.00018864	0.0010231	0.138889	160	5	0.91439	2.99008
Rbp4	6	0.08681	0.25142	0.924371	5673	3	-0.43314	0.00018868	0.0010231	0.138889	161	2	-0.43314	2.99008
Stk24	6	0.99834	0.99835	1	21714	0	0.97098	0.00018974	0.0010276	0.138889	162	5	0.97098	2.98818
Coprs	6	0.44422	0.69105	1	13738	1	0.94234	0.00020918	0.0011234	0.150914	163	5	0.94234	2.94947
LOC100766018	5	0.97355	0.97359	1	20823	0	0.29932	0.00024294	0.0011461	0.153013	172	3	0.29932	2.94078
Zcchc24	6	0.99769	0.99773	1	21677	0	1.3936	0.00022145	0.0011813	0.156766	164	5	1.3936	2.92764
Sdr39u1	6	0.93857	0.96044	1	20195	1	1.4633	0.00022874	0.0012157	0.159987	165	5	1.4633	2.91517
DCI	4	0.99968	0.99966	1	21813	0	1.2828	0.00032002	0.0012202	0.159987	194	4	1.2828	2.91357
C1qtnf7	6	0.80645	0.90486	1	18487	1	1.245	0.00023211	0.0012369	0.160805	166	4	1.245	2.90767
Nr2c2	6	0.99977	0.99977	1	21826	0	0.59237	0.00023445	0.0012519	0.160805	167	6	0.59237	2.90243
Spry1	6	0.99976	0.99977	1	21825	0	0.45617	0.00023551	0.0012564	0.160805	168	6	0.45617	2.90087
Asna1	6	0.99742	0.99745	1	21660	0	0.72377	0.00023695	0.0012623	0.160805	169	4	0.72377	2.89884
Rab18	5	0.99973	0.99973	1	21821	0	0.90273	0.00026817	0.0012632	0.160805	175	5	0.90273	2.89853
LOC100759552	5	0.94445	0.94983	1	20270	1	1.5005	0.00027213	0.0012776	0.160863	178	4	1.5005	2.89361
Rala	6	0.99976	0.99976	1	21824	0	1.1412	0.00024081	0.0012849	0.160863	170	6	1.1412	2.89113
LOC103159607	5	0.99973	0.99972	1	21820	0	0.79665	0.00027476	0.0012908	0.160863	181	5	0.79665	2.88914
ELOA3D	6	0.99976	0.99976	1	21823	0	0.81115	0.00024263	0.001293	0.160863	171	6	0.81115	2.8884
Trip12	5	0.99972	0.99972	1	21818	0	1.6281	0.00028119	0.0013224	0.16359	184	5	1.6281	2.87864
Paqr3	6	0.86487	0.93413	1	19250	1	1.3763	0.0002538	0.0013543	0.166593	173	5	1.3763	2.86829
LOC100755370	4	0.49306	0.6648	1	14468	1	1.4247	0.00036682	0.0014015	0.170412	219	3	1.4247	2.85341
Meis1	5	0.94109	0.9478	1	20228	1	1.7369	0.00029975	0.0014083	0.170412	188	3	1.7369	2.8513
LOC100754310	6	0.99974	0.99974	1	21822	0	0.91851	0.00026445	0.0014147	0.170412	174	6	0.91851	2.84934
GRB	4	0.8377	0.87007	1	18886	1	1.5237	0.00037394	0.00143	0.170412	222	3	1.5237	2.84466
Krit1	6	0.99963	0.99963	1	21800	0	1.2897	0.00026827	0.0014318	0.170412	176	6	1.2897	2.84412
Rbbp4	5	0.99732	0.9973	1	21657	0	2.3324	0.0003061	0.0014404	0.170412	191	4	2.3324	2.84152
Sncg	6	0.9986	0.99861	1	21730	0	1.1973	0.00027173	0.0014504	0.170412	177	5	1.1973	2.83851
LOC100763142	3	0.30759	0.4608	1	11482	1	3.4297	0.00050359	0.0014621	0.170412	256	2	3.4297	2.83502
Thrb	6	0.99676	0.99681	1	21623	0	1.0749	0.00027376	0.0014653	0.170412	179	5	1.0749	2.83407
Naa11	6	0.81784	0.91027	1	18641	2	1.5039	0.00027378	0.0014653	0.170412	180	4	1.5039	2.83407
Bmp2k	6	0.99973	0.99973	1	21819	0	1.5241	0.0002748	0.0014709	0.170412	182	6	1.5241	2.83242
Tnfrsf19	6	0.25798	0.5117	1	10317	2	1.484	0.00027823	0.0014902	0.17173	183	4	1.484	2.82676
ABCA13	5	0.99968	0.99968	1	21812	0	0.84372	0.00032194	0.0015069	0.17252	195	5	0.84372	2.82192
Ap1g2	6	0.81431	0.90859	1	18591	1	1.3911	0.00028264	0.0015128	0.17252	185	5	1.3911	2.82022
Klf3	6	0.99751	0.99754	1	21669	0	1.3145	0.0002877	0.0015376	0.174447	186	5	1.3145	2.81316
Pcare	6	0.9997	0.99971	1	21817	0	0.63498	0.00029589	0.0015797	0.17738	187	6	0.63498	2.80143
CHIC2	4	0.99958	0.99956	1	21797	0	1.4998	0.00041831	0.0015797	0.17738	234	4	1.4998	2.80143
RPS25	5	0.97286	0.97291	1	20808	0	2.0145	0.00033962	0.0015896	0.177586	209	3	2.0145	2.79871
Fam170b	6	0.07715	0.22912	0.907457	5282	1	0.6466	0.00030294	0.0016154	0.179336	189	5	0.6466	2.79172
LOC100764168	6	0.9997	0.9997	1	21816	0	0.50308	0.00030462	0.0016218	0.179336	190	6	0.50308	2.79
Ntan1	5	0.99965	0.99965	1	21806	0	1.0959	0.00035115	0.0016394	0.179336	212	5	1.0959	2.78532
Fat1	6	0.98869	0.98875	1	21299	0	1.3793	0.00031781	0.0016869	0.179336	192	5	1.3793	2.77291
Claudin-4	6	0.99968	0.99969	1	21814	0	0.62161	0.00031837	0.0016905	0.179336	193	6	0.62161	2.77198
CTRLX08317	1	0.99828	0.9983	1	21709	0	2.7848	0.0017161	0.0016982	0.179336	437	1	2.7848	2.77001
Ccar2	6	0.99882	0.99882	1	21739	0	0.89496	0.00032334	0.0017185	0.179336	196	5	0.89496	2.76485
LOC100755462	4	0.99954	0.99953	1	21793	0	1.0434	0.00045686	0.0017185	0.179336	246	4	1.0434	2.76485
Fhit	6	0.95301	0.96557	1	20416	1	1.4916	0.0003244	0.0017239	0.179336	197	5	1.4916	2.76349
MAGE10	6	0.8757	0.94007	1	19422	1	1.617	0.00032523	0.0017289	0.179336	198	5	1.617	2.76223
Tspan14	6	0.99967	0.99968	1	21811	0	0.9008	0.00032537	0.0017294	0.179336	199	6	0.9008	2.7621
LOC103160022	6	0.88157	0.94336	1	19512	1	1.8411	0.00032684	0.0017334	0.179336	200	4	1.8411	2.7611
Lrit1	6	0.8524	0.9275	1	19092	1	1.2319	0.00032716	0.0017357	0.179336	201	5	1.2319	2.76053
LOC107976988	5	0.99802	0.99802	1	21698	0	0.38939	0.00037544	0.0017429	0.179336	223	5	0.38939	2.75873
Plexin B2	6	0.99343	0.99346	1	21492	0	1.3781	0.00032998	0.001752	0.179336	202	5	1.3781	2.75647
Syt15	6	0.93296	0.95869	1	20116	1	1.1452	0.00033114	0.0017579	0.179336	203	5	1.1452	2.75501
Adprhl1	6	0.93345	0.95883	1	20126	1	1.1117	0.00033243	0.0017633	0.179336	204	5	1.1117	2.75367
OZF	6	0.56458	0.77829	1	15481	1	1.3776	0.00033313	0.0017674	0.179336	205	4	1.3776	2.75267
Sec14l3	6	0.97975	0.98038	1	20986	1	1.4144	0.0003333	0.0017696	0.179336	206	4	1.4144	2.75212
Itpr1	6	0.99967	0.99967	1	21810	0	0.89086	0.00033404	0.0017723	0.179336	207	6	0.89086	2.75146
Pcif1	6	0.99967	0.99967	1	21809	0	0.74193	0.0003345	0.0017773	0.179336	208	6	0.74193	2.75024
Rnase1	6	0.99965	0.99966	1	21808	0	0.5926	0.00034722	0.0018393	0.183911	210	6	0.5926	2.73535
C3orf49	6	0.99965	0.99966	1	21807	0	1.1463	0.00034762	0.0018415	0.183911	211	6	1.1463	2.73483
Thap6	4	0.99951	0.99949	1	21790	0	1.3103	0.00049294	0.0018478	0.183911	254	4	1.3103	2.73335
Ipo4	6	0.71387	0.86534	1	17354	1	1.329	0.00035391	0.0018772	0.185465	213	5	1.329	2.72649
C19orf12	6	0.99965	0.99965	1	21805	0	0.48136	0.00035481	0.0018804	0.185465	214	6	0.48136	2.72575
Crb3	6	0.99964	0.99964	1	21804	0	0.8794	0.00036151	0.0019143	0.186425	215	6	0.8794	2.71799
Trim24	6	0.99964	0.99964	1	21803	0	0.75045	0.00036178	0.0019148	0.186425	216	6	0.75045	2.71788
Golga2	6	0.94323	0.96197	1	20255	1	0.96677	0.00036197	0.0019157	0.186425	217	4	0.96677	2.71767
Neurog3	6	0.3368	0.60868	1	12084	1	0.92562	0.00036603	0.0019329	0.187265	218	5	0.92562	2.71379
Abhd4	5	0.82641	0.905	1	18740	1	1.2247	0.00042256	0.0019555	0.188616	237	3	1.2247	2.70874
Rnf17	6	0.99963	0.99964	1	21801	0	0.92303	0.00037097	0.0019645	0.188616	220	6	0.92303	2.70675
Sun3	6	0.66161	0.84529	1	16828	1	1.4726	0.00037282	0.0019726	0.188616	221	4	1.4726	2.70496
Tshz1	6	0.99715	0.9972	1	21645	0	0.94191	0.00037647	0.0019944	0.189862	224	5	0.94191	2.70019
LOC100768475	6	0.95994	0.96846	1	20546	1	1.2362	0.0003811	0.0020201	0.191483	225	5	1.2362	2.69463
POR	6	0.94077	0.96116	1	20224	1	0.82703	0.000383	0.0020301	0.191597	226	5	0.82703	2.69248
Galnt10	6	0.99962	0.99962	1	21799	0	0.46073	0.00038498	0.0020396	0.191667	227	6	0.46073	2.69045
Foxp1	5	0.99956	0.99955	1	21794	0	1.0724	0.00044267	0.0020513	0.191948	242	5	1.0724	2.68797
Adnp	5	0.51036	0.72873	1	14701	1	1.4251	0.00044605	0.0020681	0.192629	243	4	1.4251	2.68443
Adcy1	6	0.99887	0.99886	1	21742	0	1.0074	0.0003922	0.0020762	0.192629	228	5	1.0074	2.68273
TLR11	6	0.73103	0.87215	1	17547	1	1.157	0.00039513	0.00209	0.19309	229	5	1.157	2.67985
LOC100750729	5	0.99482	0.9948	1	21538	0	1.5975	0.00046398	0.0021481	0.197625	248	4	1.5975	2.66795
Stim2	6	0.94024	0.96097	1	20217	1	1.1935	0.00041035	0.0021716	0.198329	230	5	1.1935	2.66322
Spen	6	0.99373	0.99376	1	21498	0	1.2224	0.00041078	0.0021739	0.198329	231	5	1.2224	2.66276
Rasal3	6	0.99295	0.99299	1	21469	0	0.8261	0.00041417	0.002192	0.198368	232	5	0.8261	2.65916
Dspp	6	0.88728	0.94664	1	19601	1	1.4349	0.00041424	0.0021924	0.198368	233	5	1.4349	2.65908
LOC103158744	5	0.99952	0.99952	1	21791	0	0.84571	0.00047551	0.0022028	0.198488	249	5	0.84571	2.65702
Nelfe	6	0.67024	0.84856	1	16914	1	1.7302	0.00041934	0.0022173	0.198727	235	5	1.7302	2.65418
Mdp1	6	0.99958	0.99959	1	21796	0	0.58052	0.00042038	0.0022236	0.198727	236	6	0.58052	2.65294
Pofut1	6	0.96785	0.97245	1	20690	1	0.68588	0.00042587	0.0022485	0.200133	238	3	0.68588	2.64811
Purg	6	0.99957	0.99957	1	21795	0	0.64498	0.00043319	0.0022824	0.202329	239	6	0.64498	2.64161
Igf2bp3	6	0.81508	0.90895	1	18601	1	0.89897	0.00043681	0.0022987	0.20295	240	4	0.89897	2.63852
Spry2	6	0.6842	0.85384	1	17060	1	0.81878	0.00044264	0.0023263	0.204365	241	5	0.81878	2.63333
Akap11	5	0.9995	0.99949	1	21789	0	0.98487	0.00050332	0.0023412	0.204365	255	5	0.98487	2.63056
Chrna9	6	0.61892	0.81721	1	16231	1	1.4954	0.00044735	0.0023466	0.204365	244	4	1.4954	2.62956
Usp46	6	0.98925	0.98928	1	21323	0	1.294	0.00044831	0.002352	0.204365	245	4	1.294	2.62856
Trmt44	6	0.99954	0.99955	1	21792	0	0.41332	0.00045828	0.0023986	0.207588	247	6	0.41332	2.62004
Dnase1l3	5	0.99946	0.99945	1	21786	0	1.0598	0.00053619	0.0024877	0.213316	263	5	1.0598	2.6042
Fam149b1	6	0.6899	0.85602	1	17121	1	1.3319	0.00047602	0.002489	0.213316	250	5	1.3319	2.60398
Clhc1	6	0.94878	0.96396	1	20338	1	1.5267	0.0004771	0.002494	0.213316	251	4	1.5267	2.6031
Shcbp1	6	0.99282	0.99284	1	21456	0	1.0946	0.00047993	0.0025053	0.213428	252	4	1.0946	2.60114
ANK1	6	0.93913	0.96062	1	20203	1	1.2444	0.00048199	0.0025148	0.213428	253	4	1.2444	2.5995
LOC100769618	5	0.99943	0.99943	1	21783	0	0.94305	0.00056507	0.0026043	0.220173	266	5	0.94305	2.58431
LOC100757575	5	0.99943	0.99942	1	21782	0	0.5099	0.00057183	0.0026283	0.221344	268	5	0.5099	2.58033
Mxd4	6	0.94731	0.96341	1	20316	1	1.0858	0.00051379	0.0026875	0.223557	257	4	1.0858	2.57065
Myo1g	6	0.99948	0.9995	1	21788	0	1.3246	0.00051709	0.0027011	0.223557	258	6	1.3246	2.56846
Cnot6l	5	0.88677	0.92301	1	19591	1	1.7857	0.00058826	0.0027011	0.223557	274	4	1.7857	2.56846
Hacl1	6	0.95802	0.96763	1	20516	1	1.2589	0.00051742	0.002702	0.223557	259	4	1.2589	2.56831
Ddc	6	0.99948	0.99949	1	21787	0	0.72068	0.00051848	0.0027056	0.223557	260	6	0.72068	2.56774
Ldb3	6	0.86593	0.9347	1	19267	2	0.46153	0.00052109	0.002721	0.223982	261	3	0.46153	2.56527
Dusp18	6	0.98694	0.98698	1	21234	0	1.3561	0.00052929	0.002759	0.226258	262	5	1.3561	2.55925
CTRLX01400	1	0.99719	0.99722	1	21649	0	2.2598	0.0028093	0.0027875	0.227631	576	1	2.2598	2.55479
Abhd13	5	0.79901	0.89264	1	18377	1	1.5865	0.00061258	0.0027965	0.227631	283	3	1.5865	2.55339
C1H14orf119	6	0.22144	0.46362	1	9492	1	1.0837	0.00054589	0.0028463	0.230821	264	5	1.0837	2.54572
Znf239	6	0.99945	0.99946	1	21784	0	0.94073	0.00054916	0.002863	0.231321	265	6	0.94073	2.54318
CTRLX13920	1	0.99705	0.99708	1	21640	0	2.824	0.0029534	0.0029249	0.235458	592	1	2.824	2.53389
Rsf1	5	0.96914	0.96923	1	20720	0	1.1189	0.00064964	0.0029706	0.237425	287	4	1.1189	2.52716
Zmynd15	6	0.60344	0.80621	1	16022	1	0.75779	0.00056766	0.0029711	0.237425	267	5	0.75779	2.52708
Galnt15	6	0.99599	0.99603	1	21591	0	1.4554	0.00058063	0.0030371	0.238596	269	4	1.4554	2.51754
Fgfr3	6	0.93883	0.96052	1	20199	1	1.3092	0.00058157	0.0030416	0.238596	270	5	1.3092	2.5169
Grhl2	6	0.95633	0.9669	1	20490	1	1.2384	0.00058273	0.0030473	0.238596	271	5	1.2384	2.51608
DHRS4	6	0.85788	0.9304	1	19150	1	1.2061	0.00058343	0.0030493	0.238596	272	5	1.2061	2.5158
Fam227b	4	0.78142	0.84564	1	18154	1	0.54921	0.00082952	0.0030502	0.238596	318	2	0.54921	2.51567
Nfkbia	6	0.72654	0.87033	1	17493	1	0.45298	0.00058398	0.0030511	0.238596	273	3	0.45298	2.51554
Fam110b	6	0.61924	0.81744	1	16240	2	1.0405	0.00059	0.0030882	0.239768	275	4	1.0405	2.51029
Slc20a2	6	0.9991	0.99912	1	21759	0	0.76347	0.00059353	0.0031027	0.239768	276	5	0.76347	2.50826
Znf641	6	0.60023	0.80392	1	15978	1	1.2278	0.00059378	0.0031045	0.239768	277	4	1.2278	2.50801
Bcl2l11	6	0.97972	0.98035	1	20984	1	1.0237	0.00059503	0.0031099	0.239768	278	5	1.0237	2.50725
LOC100753877	5	0.97598	0.97604	1	20881	0	-0.35811	0.00068317	0.0031248	0.240073	292	2	-0.35811	2.50518
LOC100759119	6	0.99939	0.99941	1	21781	0	0.54775	0.00060655	0.0031646	0.240679	279	6	0.54775	2.49968
Cideb	6	0.97608	0.97761	1	20887	1	1.0458	0.00060834	0.0031736	0.240679	280	5	1.0458	2.49845
Aebp1	6	0.99939	0.99941	1	21780	0	0.41745	0.00060984	0.0031827	0.240679	281	6	0.41745	2.4972
CNTN3	5	0.9993	0.9993	1	21772	0	0.72813	0.00069721	0.0031849	0.240679	295	5	0.72813	2.4969
Srd5a1	6	0.94493	0.96257	1	20279	1	1.3007	0.00061093	0.0031877	0.240679	282	5	1.3007	2.49652
Usp34	5	0.9344	0.94398	1	20142	1	1.5908	0.00070335	0.0032121	0.24169	297	4	1.5908	2.49321
LOC100767521	6	0.96304	0.96996	1	20606	1	1.919	0.00061804	0.0032234	0.24171	284	4	1.919	2.49169
LOC100762686	6	0.62829	0.82372	1	16380	2	1.0054	0.00062342	0.0032397	0.242101	285	4	1.0054	2.4895
AADACL4	4	0.89777	0.90459	1	19725	1	0.42977	0.00089549	0.0032944	0.245353	326	2	0.42977	2.48222
Ambn	6	0.96129	0.96912	1	20573	1	1.1429	0.00064302	0.003317	0.246199	286	4	1.1429	2.47925
Get4	6	0.97649	0.97789	1	20895	1	0.9448	0.0006524	0.0033586	0.247111	288	5	0.9448	2.47384
Hmgb4	6	0.98203	0.98231	1	21063	1	1.4207	0.00065309	0.0033604	0.247111	289	5	1.4207	2.47361
Clec9a	6	0.99889	0.99889	1	21743	0	1.0361	0.00065489	0.0033672	0.247111	290	5	1.0361	2.47273
Ino80c	5	0.99465	0.99463	1	21530	0	1.3043	0.00074224	0.0033744	0.247111	303	4	1.3043	2.4718
GBP1	5	0.99925	0.99925	1	21769	0	0.85803	0.00074819	0.0033993	0.248102	305	5	0.85803	2.46861
LOC100759130	6	0.94823	0.96376	1	20332	1	1.1169	0.00067543	0.0034567	0.251456	291	5	1.1169	2.46134
Otx2	6	0.99183	0.99184	1	21413	0	1.0023	0.00068751	0.0035096	0.254403	293	5	1.0023	2.45474
Acox2	6	0.51612	0.74358	1	14780	2	1.0613	0.00069015	0.0035205	0.254403	294	4	1.0613	2.4534
Klrg1	6	0.93666	0.95982	1	20168	1	1.1454	0.00070012	0.0035648	0.256758	296	5	1.1454	2.44796
LOC100772326	6	0.9749	0.9768	1	20852	1	0.9796	0.00071767	0.0036457	0.26057	298	5	0.9796	2.43822
Mpv17l	6	0.99848	0.9985	1	21725	0	1.174	0.00071966	0.0036516	0.26057	299	5	1.174	2.43752
Fezf2	6	0.9991	0.99912	1	21760	0	1.1707	0.00072052	0.0036534	0.26057	300	5	1.1707	2.4373
LOC100762270	6	0.9884	0.98845	1	21291	0	0.66788	0.00072885	0.003686	0.261351	301	5	0.66788	2.43344
LOC100752994	6	0.97419	0.97631	1	20834	1	0.25213	0.00072919	0.0036882	0.261351	302	3	0.25213	2.43319
Arsh	6	0.78947	0.89719	1	18236	2	1.621	0.00074448	0.0037556	0.264477	304	4	1.621	2.42532
Kctd9	5	0.96191	0.96264	1	20585	1	2.0272	0.00083129	0.0037565	0.264477	319	4	2.0272	2.42522
Slc26a3	6	0.99511	0.99516	1	21551	0	1.3007	0.00074845	0.003771	0.264645	306	5	1.3007	2.42354
Mitf	6	0.46794	0.70834	1	14080	2	0.20652	0.00075375	0.0037927	0.265318	307	3	0.20652	2.42105
LOC100774230	6	0.89966	0.95044	1	19744	1	0.83047	0.00076779	0.0038519	0.26816	308	5	0.83047	2.41432
Wrn	5	0.95242	0.95519	1	20405	1	1.0677	0.0008573	0.0038578	0.26816	323	4	1.0677	2.41366
Mpdu1	6	0.83893	0.92062	1	18906	1	1.4489	0.00078491	0.0039256	0.272011	309	4	1.4489	2.40609
Gas2	6	0.99926	0.99928	1	21770	0	0.96567	0.00079546	0.0039677	0.273685	310	5	0.96567	2.40146
CTRLX07536	1	0.99595	0.996	1	21587	0	2.7208	0.0040466	0.0039799	0.273685	711	1	2.7208	2.40013
Fam90a1	6	0.62101	0.81867	1	16269	2	-1.4272	0.0008004	0.0039894	0.273685	311	2	-1.4272	2.39909
Rhou	6	0.31317	0.58053	1	11609	2	0.94305	0.00080394	0.0039998	0.273685	312	4	0.94305	2.39796
LOC100752760	6	0.49431	0.72753	1	14484	1	1.1789	0.00081136	0.0040328	0.274615	313	4	1.1789	2.39439
Zfyve28	6	0.77548	0.89103	1	18081	1	0.79738	0.00081312	0.0040409	0.274615	314	5	0.79738	2.39352
Prdm8	6	0.41305	0.66821	1	13239	3	0.58182	0.00081872	0.0040631	0.274615	315	3	0.58182	2.39114
Ankrd46	6	0.99818	0.9982	1	21705	0	1.14	0.0008188	0.0040635	0.274615	316	5	1.14	2.3911
LOC100773683	2	0.75954	0.75931	1	17868	0	2.3426	0.0020921	0.0040839	0.274692	487	1	2.3426	2.38892
LOC100767156	5	0.99597	0.99594	1	21588	0	1.7439	0.00091624	0.0040898	0.274692	329	4	1.7439	2.3883
Spred2	6	0.49249	0.72617	1	14452	1	1.0862	0.00082794	0.0041042	0.274821	317	5	1.0862	2.38677
Vmp1	6	0.039626	0.13545	0.801324	3538	1	1.3073	0.00084453	0.0041807	0.279084	320	5	1.3073	2.37875
Sec24a	5	0.97717	0.97726	1	20910	0	1.3633	0.00094389	0.0042236	0.280324	333	4	1.3633	2.37432
LOC100770130	6	0.6572	0.84366	1	16781	1	1.439	0.00085527	0.0042304	0.280324	321	5	1.439	2.37362
Ripk3	6	0.98263	0.98284	1	21092	1	1.2311	0.00085704	0.0042376	0.280324	322	5	1.2311	2.37288
Itih3	6	0.99728	0.99731	1	21654	0	1.3241	0.00086865	0.0042856	0.282416	324	4	1.3241	2.36799
LOC100756292	5	0.99904	0.99905	1	21755	0	0.39456	0.00095988	0.0042951	0.282416	334	5	0.39456	2.36703
LOC100751996	3	0.99847	0.9985	1	21723	0	1.0991	0.0015251	0.0043222	0.283349	404	3	1.0991	2.3643
Nf2	6	0.98107	0.98147	1	21026	1	1.2041	0.00088374	0.0043466	0.284099	325	5	1.2041	2.36185
LOC100764590	6	0.97211	0.97497	1	20790	1	1.3559	0.00090422	0.0044298	0.287995	327	5	1.3559	2.35362
CTRLX11389	1	0.99549	0.99553	1	21572	0	2.8742	0.0045127	0.0044325	0.287995	752	1	2.8742	2.35335
Stap1	6	0.9681	0.97257	1	20696	1	0.92383	0.00091007	0.0044545	0.288564	328	5	0.92383	2.3512
Ociad2	5	0.89187	0.92486	1	19670	1	-0.74099	0.0010141	0.0045202	0.291962	342	2	-0.74099	2.34484
LOC100754453	6	0.82566	0.91405	1	18726	2	0.73998	0.00093462	0.0045519	0.293142	330	3	0.73998	2.34181
Amhr2	6	0.054281	0.17363	0.852432	4249	1	1.3099	0.00093973	0.0045736	0.29331	331	5	1.3099	2.33974
Acin1	6	0.67884	0.85176	1	17006	2	1.054	0.00094274	0.0045813	0.29331	332	4	1.054	2.33901
LOC100772282	5	0.99896	0.99897	1	21748	0	0.80488	0.00104	0.004636	0.295947	346	5	0.80488	2.33386
Myl7	6	0.64812	0.83773	1	16666	3	0.35315	0.00096802	0.0046826	0.298051	335	3	0.35315	2.32951
LOC103164302	6	0.99923	0.99925	1	21767	0	0.84347	0.00097826	0.0047219	0.299098	336	5	0.84347	2.32588
Eef1akmt1	6	0.85216	0.92738	1	19085	1	0.56817	0.00098252	0.0047364	0.299098	337	3	0.56817	2.32455
LOC100766861	5	0.99894	0.99895	1	21746	0	0.47683	0.001063	0.00474	0.299098	350	5	0.47683	2.32422
LOC100772548	6	0.99419	0.99422	1	21512	0	0.90352	0.0010031	0.0048187	0.301769	338	5	0.90352	2.31707
Mpped2	6	0.41023	0.66614	1	13192	1	1.3277	0.0010055	0.0048277	0.301769	339	5	1.3277	2.31626
Nrg1	6	0.64937	0.83858	1	16681	1	1.0315	0.0010094	0.0048436	0.301769	340	4	1.0315	2.31483
Ccm2	6	0.73708	0.87462	1	17622	1	1.1859	0.0010113	0.0048485	0.301769	341	5	1.1859	2.31439
Pibf1	5	0.99891	0.99892	1	21744	0	0.78404	0.0010882	0.0048512	0.301769	353	5	0.78404	2.31415
LOC100758062	6	0.1128	0.30676	0.95386	6706	1	1.0212	0.0010188	0.0048788	0.302625	343	5	1.0212	2.31169
Peli2	6	0.99931	0.99933	1	21774	0	1.1792	0.001028	0.0049177	0.304176	344	5	1.1792	2.30824
Tada3	6	0.27765	0.53669	1	10785	3	0.53725	0.0010338	0.0049448	0.304992	345	3	0.53725	2.30585
Itih4	6	0.36639	0.63366	1	12559	2	0.65574	0.0010431	0.0049824	0.305641	347	3	0.65574	2.30256
Tmem167a	6	0.99095	0.99096	1	21387	0	1.4144	0.0010436	0.0049833	0.305641	348	5	1.4144	2.30248
Tlr6	6	0.99731	0.99735	1	21656	0	0.90927	0.0010522	0.0050195	0.307	349	5	0.90927	2.29934
Kctd6	6	0.99191	0.99192	1	21416	0	1.625	0.0010701	0.0050995	0.310719	351	5	1.625	2.29247
LOC100762974	5	0.88629	0.92283	1	19582	1	1.0875	0.00115	0.0051099	0.310719	363	4	1.0875	2.29159
LOC107980370	6	0.72882	0.87126	1	17518	1	0.97183	0.0010762	0.0051278	0.310719	352	4	0.97183	2.29007
LOC103161358	4	0.99859	0.99857	1	21728	0	0.96995	0.0014126	0.005137	0.310719	394	4	0.96995	2.28929
LOC100771731	4	0.98643	0.98642	1	21219	0	1.2345	0.0014249	0.0051813	0.312536	395	3	1.2345	2.28556
Tmed3	6	0.11418	0.30893	0.954378	6749	3	-1.3198	0.0010963	0.0052116	0.312625	354	2	-1.3198	2.28303
Tnip2	6	0.94789	0.96362	1	20325	1	1.2401	0.0010982	0.0052162	0.312625	355	5	1.2401	2.28265
Morc3	6	0.97932	0.98002	1	20965	1	1.7792	0.0011005	0.0052256	0.312625	356	5	1.7792	2.28186
Svip	6	0.40365	0.66131	1	13080	1	0.90731	0.001106	0.005246	0.312987	357	5	0.90731	2.28017
Mtpn	5	0.99881	0.99882	1	21738	0	0.50029	0.0011911	0.0052885	0.314666	366	5	0.50029	2.27667
Klhl7	6	0.99748	0.9975	1	21664	0	0.92927	0.0011202	0.0053048	0.314779	358	5	0.92927	2.27533
LOC100760228	6	0.77696	0.89167	1	18102	1	1.1444	0.0011293	0.0053412	0.315778	359	5	1.1444	2.27236
Tnfsf13b	6	0.78732	0.89623	1	18216	1	1.1035	0.0011318	0.0053505	0.315778	360	4	1.1035	2.27161
G2e3	6	0.94175	0.96149	1	20237	1	1.2337	0.0011364	0.0053708	0.316126	361	5	1.2337	2.26996
Sox7	6	0.38051	0.64417	1	12752	1	1.0609	0.0011456	0.0053993	0.316951	362	4	1.0609	2.26766
Rufy3	6	0.49423	0.72747	1	14482	2	0.88076	0.0011633	0.005473	0.320419	364	4	0.88076	2.26177
LOC100774141	6	0.86602	0.93476	1	19270	1	1.0201	0.0011726	0.0055055	0.321465	365	5	1.0201	2.2592
LOC100765032	6	0.56608	0.77938	1	15501	1	1.0973	0.0011945	0.0055919	0.32463	367	5	1.0973	2.25244
Asb5	6	0.99758	0.99762	1	21674	0	1.1421	0.0011986	0.0056105	0.32463	368	5	1.1421	2.251
Hormad2	6	0.92403	0.9562	1	19992	1	1.3898	0.0012	0.0056177	0.32463	369	4	1.3898	2.25044
LOC100764131	6	0.73435	0.8735	1	17587	1	0.76303	0.0012004	0.005619	0.32463	370	5	0.76303	2.25034
Vwc2	6	0.93229	0.95849	1	20104	1	0.82858	0.0012096	0.0056557	0.325886	371	4	0.82858	2.24751
Ear11	6	0.94989	0.96437	1	20362	1	1.6436	0.0012322	0.0057411	0.329942	372	5	1.6436	2.241
Spx	6	0.99642	0.99646	1	21608	0	0.94478	0.0012364	0.0057597	0.330141	373	5	0.94478	2.2396
LOC100770873	6	0.4014	0.65964	1	13050	1	1.0877	0.0012465	0.0058035	0.331787	374	4	1.0877	2.23631
Opn3	6	0.19677	0.43011	1	8951	3	0.20578	0.0012521	0.005832	0.332547	375	3	0.20578	2.23418
Hnrnpf	6	0.53257	0.75545	1	14995	3	-0.46755	0.0012726	0.0059103	0.335291	376	2	-0.46755	2.22839
Morn5	6	0.92926	0.95762	1	20064	1	0.72165	0.0012749	0.0059193	0.335291	377	5	0.72165	2.22773
LOC100752382	5	0.94749	0.9518	1	20317	1	-5.1043	0.001334	0.0059261	0.335291	382	2	-5.1043	2.22723
Disp3	6	0.9065	0.95194	1	19812	1	1.0075	0.0012916	0.0059921	0.338152	378	5	1.0075	2.22242
Dennd6a	6	0.99902	0.99902	1	21753	0	0.91338	0.0013099	0.0060581	0.340556	379	5	0.91338	2.21766
LOC100757237	4	0.90143	0.90716	1	19760	1	1.4379	0.0016808	0.0060658	0.340556	431	3	1.4379	2.21711
Parp2	6	0.99435	0.99437	1	21518	0	1.0955	0.0013196	0.0060993	0.341559	380	5	1.0955	2.21472
LOC103164574	6	0.97819	0.97915	1	20938	1	1.3207	0.001324	0.0061169	0.341673	381	4	1.3207	2.21347
Wdfy4	6	0.90855	0.9524	1	19835	1	0.96525	0.0013354	0.0061639	0.342361	383	5	0.96525	2.21014
Gpat4	5	0.47949	0.70471	1	14254	3	-2.3045	0.0013911	0.0061721	0.342361	390	2	-2.3045	2.20957
Adamts9	6	0.91617	0.95424	1	19913	1	1.0034	0.0013382	0.0061761	0.342361	384	4	1.0034	2.20929
LOC100772101	6	0.39219	0.6529	1	12899	2	1.2052	0.0013489	0.006215	0.342409	385	4	1.2052	2.20656
Nadsyn1	6	0.8984	0.95017	1	19736	1	0.84434	0.0013524	0.0062281	0.342409	386	5	0.84434	2.20564
Sycp3	5	0.99859	0.9986	1	21729	0	0.46883	0.0014093	0.0062417	0.342409	392	5	0.46883	2.2047
Ghitm	5	0.27271	0.50209	1	10668	1	0.93295	0.001411	0.0062507	0.342409	393	4	0.93295	2.20407
Pbx1	6	0.99277	0.99279	1	21452	0	0.69687	0.0013673	0.0062756	0.342409	387	5	0.69687	2.20234
Abcc9	6	0.99932	0.99935	1	21777	0	0.63458	0.0013708	0.0062856	0.342409	388	5	0.63458	2.20165
LOC100761874	4	0.79435	0.85075	1	18307	1	-2.6859	0.0017446	0.0062865	0.342409	442	1	-2.6859	2.20159
LOC100752571	6	0.9981	0.99811	1	21700	0	0.82254	0.0013853	0.0063434	0.344655	389	5	0.82254	2.19768
Hs3st1	6	0.21685	0.45755	1	9394	1	1.0099	0.0013995	0.0063973	0.346718	391	5	1.0099	2.194
LOC100760028	6	0.41817	0.67195	1	13324	1	1.2272	0.001428	0.006513	0.351449	396	4	1.2272	2.18622
Taf4	6	0.63875	0.83107	1	16534	2	1.0519	0.0014288	0.0065166	0.351449	397	4	1.0519	2.18598
LOC100767523	6	0.26193	0.51683	1	10395	4	-5.8206	0.0014483	0.006593	0.354696	398	1	-5.8206	2.18092
Gal3st1	6	0.99675	0.9968	1	21622	0	1.2078	0.0014616	0.0066423	0.356472	399	5	1.2078	2.17768
Sftpd	6	0.93563	0.95949	1	20161	1	0.60738	0.0014777	0.0067016	0.358772	400	5	0.60738	2.17382
Tpd52l2	6	0.32586	0.59581	1	11859	2	1.3282	0.0014909	0.0067504	0.360331	401	4	1.3282	2.17067
Elovl2	5	0.99847	0.99849	1	21722	0	1.125	0.001529	0.0067662	0.360331	405	5	1.125	2.16966
LOC103164377	5	0.4935	0.71756	1	14472	2	-0.50012	0.001533	0.0067852	0.360331	406	2	-0.50012	2.16844
Dhrs1	6	0.9993	0.99933	1	21773	0	1.3571	0.0015021	0.0067965	0.360331	402	5	1.3571	2.16771
LOC100769257	6	0.99777	0.9978	1	21681	0	1.5646	0.0015212	0.006875	0.360804	403	4	1.5646	2.16273
LOC100763263	2	0.83989	0.83989	1	18914	0	0.87798	0.0035477	0.0069231	0.360804	662	1	0.87798	2.1597
LOC100755097	6	0.7915	0.89808	1	18271	1	0.89311	0.0015383	0.0069471	0.360804	407	5	0.89311	2.1582
LOC100751526	3	0.99752	0.99752	1	21670	0	0.73436	0.0024848	0.0069507	0.360804	537	3	0.73436	2.15797
LOC100757203	6	0.40159	0.6598	1	13054	1	1.0949	0.0015405	0.0069552	0.360804	408	5	1.0949	2.15769
Upf3b	6	0.99866	0.99867	1	21732	0	1.0908	0.0015434	0.0069661	0.360804	409	5	1.0908	2.15701
Cmip	6	0.85575	0.92928	1	19129	1	0.88478	0.001544	0.0069706	0.360804	410	5	0.88478	2.15673
CTRLX00615	1	0.99297	0.99295	1	21471	0	2.1587	0.0070297	0.0069901	0.360804	967	1	2.1587	2.15552
Amotl2	6	0.99621	0.99626	1	21602	0	0.6828	0.0015494	0.0069919	0.360804	411	5	0.6828	2.1554
LOC100769442	6	0.98221	0.98247	1	21072	1	-0.15995	0.0015498	0.0069941	0.360804	412	3	-0.15995	2.15527
Otop1	6	0.22301	0.4658	1	9532	3	-0.63151	0.0015517	0.0070018	0.360804	413	3	-0.63151	2.15479
Sgcb	6	0.80873	0.90593	1	18517	1	0.8589	0.0015519	0.0070032	0.360804	414	5	0.8589	2.1547
Hsd17b11	5	0.9984	0.99843	1	21719	0	0.77483	0.001597	0.0070493	0.362283	420	5	0.77483	2.15185
Star	6	0.76667	0.88711	1	17961	1	0.95513	0.0015778	0.0071135	0.362283	415	5	0.95513	2.14792
Tbc1d19	5	0.97369	0.97373	1	20829	0	1.156	0.0016144	0.0071266	0.362283	424	4	1.156	2.14712
Pck2	6	0.9851	0.98522	1	21173	0	1.2317	0.0015838	0.0071366	0.362283	416	5	1.2317	2.14651
Cep68	6	0.99264	0.99267	1	21451	0	1.0737	0.00159	0.0071605	0.362283	417	5	1.0737	2.14506
Arhgef10	6	0.97454	0.97654	1	20843	1	1.0289	0.0015953	0.0071809	0.362283	418	5	1.0289	2.14382
Psen1	6	0.99038	0.99041	1	21360	0	0.679	0.0015963	0.0071845	0.362283	419	5	0.679	2.1436
Pex13	5	0.99837	0.99839	1	21717	0	1.1056	0.0016284	0.0071854	0.362283	425	5	1.1056	2.14355
LOC100755238	6	0.36175	0.63018	1	12486	1	0.65451	0.0016002	0.0071994	0.362283	421	5	0.65451	2.1427
Prom1	6	0.0092413	0.041789	0.586699	1472	2	1.0985	0.0016035	0.0072107	0.362283	422	4	1.0985	2.14202
Slc25a30	6	0.32318	0.5926	1	11807	2	0.87511	0.0016042	0.0072139	0.362283	423	4	0.87511	2.14183
Cramp1	6	0.98658	0.98662	1	21226	0	1.1203	0.0016423	0.0073726	0.369407	426	4	1.1203	2.13238
LOC103159606	6	0.2297	0.47476	1	9666	1	1.1732	0.0016478	0.0074052	0.37001	427	4	1.1732	2.13046
Card6	6	0.96868	0.97289	1	20706	1	0.88982	0.0016522	0.0074228	0.37001	428	5	0.88982	2.12943
Serpini2	5	0.99831	0.99833	1	21711	0	0.58563	0.0016886	0.0074377	0.37001	434	5	0.58563	2.12856
Patz1	6	0.75833	0.88354	1	17854	1	0.78568	0.0016594	0.0074549	0.37001	429	5	0.78568	2.12756
Ppp3cc	4	0.74151	0.83093	1	17681	1	-1.4677	0.0020831	0.0074692	0.37001	486	2	-1.4677	2.12673
Corin	6	0.62925	0.8244	1	16390	1	0.90053	0.0016743	0.0075092	0.371153	430	5	0.90053	2.12441
Myoz1	6	0.98857	0.98863	1	21297	0	1.0109	0.0016875	0.007563	0.372208	432	5	1.0109	2.12131
S100a14	6	0.32764	0.59796	1	11900	2	1.2263	0.0016885	0.0075661	0.372208	433	4	1.2263	2.12113
Dlgap5	6	0.9945	0.99453	1	21524	0	0.6407	0.0016916	0.0075815	0.372208	435	5	0.6407	2.12024
Skap2	6	0.99867	0.99868	1	21733	0	0.53727	0.0017077	0.0076457	0.373884	436	5	0.53727	2.11658
Lifr	5	0.95558	0.95754	1	20474	1	1.0162	0.0017377	0.0076498	0.373884	439	3	1.0162	2.11635
Tex13c	6	0.87371	0.93897	1	19393	1	1.0377	0.001717	0.0076796	0.374507	438	4	1.0377	2.11466
Cemip	6	0.33928	0.61155	1	12135	2	0.67258	0.001739	0.0077696	0.377607	440	3	0.67258	2.1096
Ppef2	6	0.9602	0.96857	1	20553	1	1.2756	0.0017417	0.0077787	0.377607	441	4	1.2756	2.10909
Cxcl3	6	0.26383	0.51924	1	10444	1	1.1628	0.0017456	0.0077949	0.377607	443	5	1.1628	2.10819
Isoc1	6	0.25472	0.50749	1	10244	1	0.87918	0.0017509	0.0078194	0.377644	444	5	0.87918	2.10683
Zeb1	5	0.14782	0.34403	0.977168	7667	3	-1.453	0.0017793	0.0078302	0.377644	448	2	-1.453	2.10623
Lrrc42	6	0.19031	0.42115	1	8802	1	0.24276	0.0017664	0.0078786	0.377789	445	4	0.24276	2.10355
LOC100754037	5	0.9941	0.99407	1	21508	0	0.88526	0.0017925	0.0078917	0.377789	452	3	0.88526	2.10283
Mettl6	6	0.9587	0.96792	1	20527	1	0.86046	0.0017723	0.0078971	0.377789	446	5	0.86046	2.10253
LOC100769651	6	0.98955	0.98962	1	21330	0	0.90748	0.0017783	0.0079207	0.377789	447	5	0.90748	2.10124
Evl	6	0.14805	0.36034	0.988338	7676	1	0.89066	0.0017803	0.0079274	0.377789	449	4	0.89066	2.10087
Mmp14	6	0.82633	0.9144	1	18737	1	0.67277	0.0017878	0.0079541	0.377789	450	3	0.67277	2.09941
Thtpa	6	0.98314	0.98329	1	21103	1	0.97484	0.0017898	0.0079641	0.377789	451	4	0.97484	2.09886
LOC100771445	6	0.7659	0.88677	1	17951	1	1.2264	0.0017982	0.0079993	0.377789	453	5	1.2264	2.09695
Fam71d	6	0.79689	0.90051	1	18343	1	0.80959	0.0018067	0.0080292	0.377789	454	5	0.80959	2.09533
LOC103164593	5	0.96048	0.96142	1	20560	1	0.78709	0.0018231	0.0080292	0.377789	459	4	0.78709	2.09533
Adra1a	6	0.98996	0.99	1	21345	0	0.84959	0.0018068	0.0080296	0.377789	455	4	0.84959	2.09531
Dbnl	6	0.81823	0.91043	1	18647	1	0.68766	0.0018118	0.0080545	0.377789	456	5	0.68766	2.09396
LOC100757016	6	0.22198	0.46438	1	9507	2	0.64371	0.0018135	0.0080635	0.377789	457	3	0.64371	2.09348
Igfbp1	6	0.99923	0.99925	1	21766	0	0.89568	0.0018182	0.0080871	0.377789	458	5	0.89568	2.09221
LOC100771227	4	0.91055	0.91385	1	19855	1	1.1516	0.0022523	0.008092	0.377789	509	3	1.1516	2.09194
LOC103161757	5	0.93762	0.94577	1	20185	1	1.4993	0.0018603	0.0081827	0.381209	461	4	1.4993	2.0871
LOC100755384	6	0.4715	0.71091	1	14137	2	0.92888	0.00185	0.0082146	0.381882	460	4	0.92888	2.08541
LOC100764171	5	0.015604	0.059427	0.646084	2099	4	-1.984	0.0018842	0.0082833	0.384261	462	1	-1.984	2.0818
Ccdc110	5	0.99625	0.9962	1	21604	0	1.3799	0.0018955	0.0083326	0.38573	464	3	1.3799	2.07922
Dupd1	6	0.95423	0.96604	1	20437	1	0.94336	0.001885	0.0083633	0.386337	463	4	0.94336	2.07762
Asb14	6	0.99899	0.99899	1	21751	0	0.85216	0.0019039	0.0084502	0.389526	465	5	0.85216	2.07313
Kcne4	6	0.57863	0.78837	1	15665	1	0.66037	0.0019155	0.0084931	0.39025	466	5	0.66037	2.07093
LOC100751862	6	0.92552	0.95659	1	20020	1	0.83598	0.0019215	0.0085166	0.39025	467	4	0.83598	2.06973
Pdk4	5	0.91949	0.93638	1	19948	1	0.81894	0.0019448	0.0085193	0.39025	471	4	0.81894	2.0696
LOC103161397	6	0.98088	0.9813	1	21019	1	0.32686	0.0019307	0.0085591	0.391254	468	3	0.32686	2.06757
Brat1	6	0.98721	0.98725	1	21242	0	1.0709	0.0019399	0.0085935	0.39151	469	5	1.0709	2.06583
LOC100761372	6	0.65565	0.84291	1	16768	1	0.31617	0.0019447	0.008612	0.39151	470	3	0.31617	2.0649
LOC100772035	5	0.33572	0.56662	1	12061	2	-0.91104	0.0019688	0.0086184	0.39151	472	1	-0.91104	2.06457
Rwdd4	5	0.9297	0.94149	1	20068	1	2.3302	0.0019755	0.0086455	0.39193	475	3	2.3302	2.06321
Med4	6	0.99443	0.99445	1	21520	0	0.71738	0.0019735	0.0087364	0.394501	473	5	0.71738	2.05867
Stc1	6	0.9929	0.99294	1	21465	0	0.64718	0.0019738	0.0087409	0.394501	474	5	0.64718	2.05844
LOC100772756	6	0.94969	0.96429	1	20357	1	1.1759	0.0019775	0.0087563	0.394501	476	4	1.1759	2.05768
Camkmt	5	0.99798	0.99798	1	21697	0	1.125	0.0020153	0.0088074	0.395989	478	5	1.125	2.05515
Bag4	6	0.92253	0.95583	1	19974	1	1.1271	0.0020062	0.0088639	0.397713	477	4	1.1271	2.05238
Msmb	6	0.98596	0.98606	1	21202	0	1.5599	0.0020258	0.0089417	0.399881	479	5	1.5599	2.04858
LOC100768465	6	0.41382	0.66874	1	13252	2	0.87794	0.0020326	0.0089666	0.399881	480	3	0.87794	2.04737
Fam184b	6	0.99695	0.99701	1	21633	0	1.0867	0.0020327	0.008967	0.399881	481	5	1.0867	2.04735
Wwc2	6	0.99872	0.99873	1	21735	0	1.1801	0.0020438	0.0090091	0.40094	482	5	1.1801	2.04532
Thap7	6	0.9824	0.98263	1	21079	1	0.80841	0.0020493	0.0090299	0.40105	483	5	0.80841	2.04432
Arid3a	6	0.58314	0.79164	1	15738	1	0.68249	0.0020568	0.0090547	0.401341	484	5	0.68249	2.04313
Ngly1	5	0.99792	0.99792	1	21693	0	1.0114	0.0020802	0.0090859	0.40191	485	5	1.0114	2.04163
Inpp5j	6	0.80447	0.90393	1	18459	2	0.95408	0.0020971	0.0092021	0.404921	488	4	0.95408	2.03611
Sdccag8	6	0.849	0.92572	1	19042	1	0.60543	0.0020975	0.0092062	0.404921	489	5	0.60543	2.03592
Trpc4	6	0.99938	0.9994	1	21779	0	0.6726	0.0021036	0.0092284	0.404921	490	5	0.6726	2.03487
LOC100752557	6	0.99134	0.99135	1	21396	0	0.42485	0.0021073	0.0092433	0.404921	491	3	0.42485	2.03417
Eif4h	6	0.63184	0.82621	1	16425	1	0.99176	0.0021084	0.0092465	0.404921	492	5	0.99176	2.03402
Tex261	6	0.99429	0.99432	1	21516	0	1.1042	0.0021227	0.0093023	0.405409	493	5	1.1042	2.03141
Sypl1	4	0.9974	0.99738	1	21658	0	1.1071	0.0026039	0.0093102	0.405409	550	4	1.1071	2.03104
Adar	6	0.43351	0.68315	1	13567	1	0.55646	0.0021283	0.0093278	0.405409	494	4	0.55646	2.03022
CTRLX19749	1	0.99058	0.99057	1	21369	0	3.0478	0.0094195	0.0093658	0.405409	1174	1	3.0478	2.02846
LOC100773019	6	0.98505	0.98517	1	21172	0	1.2839	0.0021379	0.0093685	0.405409	495	4	1.2839	2.02833
LOC103160763	6	0.9544	0.96611	1	20443	1	0.91601	0.0021421	0.0093907	0.405409	496	4	0.91601	2.0273
LOC100764404	5	0.99584	0.9958	1	21584	0	1.817	0.0021693	0.0094079	0.405409	500	3	1.817	2.02651
Rab2b	6	0.99548	0.99554	1	21570	0	1.1434	0.0021496	0.0094156	0.405409	497	4	1.1434	2.02615
LOC103160024	4	0.95954	0.95943	1	20539	0	1.3533	0.0026416	0.00944	0.405409	554	3	1.3533	2.02503
Crebl2	6	0.42398	0.67622	1	13429	2	0.94197	0.002166	0.0094775	0.405409	498	4	0.94197	2.02331
Prr16	6	0.99776	0.9978	1	21680	0	0.64953	0.0021666	0.0094789	0.405409	499	4	0.64953	2.02324
Nipa1	5	0.8097	0.8998	1	18533	1	0.08765	0.0021942	0.0094798	0.405409	503	3	0.08765	2.0232
Ino80	6	0.85339	0.92805	1	19105	1	-0.069783	0.0021843	0.009549	0.406875	501	2	-0.069783	2.02004
LOC100760248	6	0.80692	0.90509	1	18494	1	0.72565	0.0021853	0.0095512	0.406875	502	5	0.72565	2.01994
Rasgef1c	6	0.85704	0.92994	1	19141	1	-0.1336	0.0021992	0.00961	0.408464	504	2	-0.1336	2.01728
Gpr18	6	0.94342	0.96203	1	20260	1	1.1672	0.0022032	0.0096258	0.408464	505	4	1.1672	2.01656
Helt	6	0.23366	0.47995	1	9758	1	0.82854	0.0022108	0.0096525	0.408804	506	5	0.82854	2.01536
Psme2	6	0.68461	0.85399	1	17065	1	1.0059	0.0022174	0.0096794	0.409152	507	4	1.0059	2.01415
Ctsb	6	0.99749	0.99752	1	21667	0	0.71886	0.0022238	0.0097081	0.409575	508	5	0.71886	2.01287
LOC100761514	5	0.7186	0.84223	1	17407	1	1.1878	0.0022669	0.0097298	0.409701	510	4	1.1878	2.0119
Siah3	6	0.97795	0.97897	1	20932	1	0.7496	0.0022675	0.0098895	0.41442	511	5	0.7496	2.00483
Mtrf1	6	0.99527	0.99533	1	21564	0	0.73928	0.0022683	0.009894	0.41442	512	5	0.73928	2.00463
Csmd1	6	0.98764	0.98769	1	21262	0	0.51717	0.0022752	0.0099161	0.41442	513	5	0.51717	2.00366
Nek4	6	0.55527	0.77169	1	15338	1	1.0149	0.0022822	0.0099473	0.41442	514	5	1.0149	2.00229
LOC100765444	4	0.68417	0.81111	1	17058	2	-0.090473	0.0027937	0.0099478	0.41442	575	2	-0.090473	2.00227
Lpgat1	6	0.96924	0.97321	1	20721	1	1.0396	0.0022846	0.0099555	0.41442	515	5	1.0396	2.00194
Tm9sf1	6	0.88228	0.94375	1	19523	2	-0.53187	0.0022986	0.010014	0.415457	516	2	-0.53187	1.99939
Hnrnpm	4	0.078094	0.20124	0.881203	5318	1	0.9437	0.0028142	0.010018	0.415457	578	3	0.9437	1.99922
Armc4	6	0.98813	0.98818	1	21283	0	0.18372	0.0023113	0.010064	0.416543	517	3	0.18372	1.99723
Bnip1	6	0.81761	0.91017	1	18640	2	1.3794	0.0023291	0.010126	0.418336	518	4	1.3794	1.99456
Btbd1	5	0.93698	0.94542	1	20173	1	2.0271	0.0024042	0.010163	0.418456	524	3	2.0271	1.99298
Jph4	6	0.40901	0.66523	1	13171	1	0.94785	0.0023412	0.010167	0.418456	519	4	0.94785	1.99281
LOC100757084	5	0.95328	0.95581	1	20424	1	1.0309	0.0024203	0.010207	0.419325	527	4	1.0309	1.9911
LOC100756022	6	0.99462	0.99465	1	21529	0	0.75751	0.0023608	0.010254	0.420449	520	5	0.75751	1.98911
Pitpnm3	6	0.99422	0.99425	1	21513	0	0.90374	0.0023758	0.010311	0.421688	521	5	0.90374	1.9867
Abca13	6	0.63747	0.83018	1	16509	1	0.58945	0.0023784	0.010323	0.421688	522	5	0.58945	1.98619
Alkbh7	6	0.4134	0.66845	1	13244	1	0.95096	0.0023864	0.010348	0.421917	523	5	0.95096	1.98514
LOC103162688	6	0.51629	0.74371	1	14784	3	-3.7408	0.0024125	0.01045	0.42531	525	2	-3.7408	1.98088
LOC107977693	6	0.17019	0.39279	1	8242	1	1.028	0.0024182	0.010485	0.425642	526	5	1.028	1.97943
LOC100765635	6	0.35807	0.62737	1	12442	1	1.0509	0.0024218	0.010497	0.425642	528	5	1.0509	1.97893
Emp1	6	0.79128	0.89798	1	18266	1	1.6379	0.0024349	0.01055	0.426665	529	4	1.6379	1.97675
Depdc5	6	0.85795	0.93043	1	19153	2	0.53433	0.0024379	0.010561	0.426665	530	3	0.53433	1.97629
Gna11	6	0.94376	0.96216	1	20262	1	0.79707	0.0024493	0.010607	0.426985	531	5	0.79707	1.97441
Ntpcr	6	0.99677	0.99683	1	21624	0	0.86798	0.0024538	0.010624	0.426985	532	5	0.86798	1.97371
LOC107977730	6	0.9939	0.99393	1	21503	0	0.92429	0.0024598	0.010645	0.426985	533	5	0.92429	1.97285
LOC100756393	6	0.43805	0.68646	1	13636	2	0.82038	0.00246	0.010647	0.426985	534	4	0.82038	1.97277
Wscd1	6	0.92766	0.95718	1	20037	1	0.7224	0.0024657	0.010674	0.427125	535	3	0.7224	1.97167
Lrmp	6	0.026972	0.10049	0.740334	2833	2	1.4225	0.00247	0.01069	0.427125	536	4	1.4225	1.97102
Otx1	6	0.3008	0.56547	1	11325	1	0.67198	0.0024959	0.010798	0.429299	538	5	0.67198	1.96666
Tmcc1	6	0.44943	0.69489	1	13817	2	1.0731	0.0024974	0.010806	0.429299	539	4	1.0731	1.96634
Trim68	6	0.5234	0.74879	1	14880	1	0.74302	0.0025088	0.010849	0.429299	540	5	0.74302	1.96461
Paip2b	6	0.99329	0.99332	1	21484	0	1.2047	0.0025125	0.010863	0.429299	541	5	1.2047	1.96405
Myo3a	5	0.0056018	0.023134	0.520344	1029	2	-0.38309	0.0026455	0.010901	0.429299	556	1	-0.38309	1.96253
LOC103164088	6	0.32123	0.59026	1	11768	4	-2.0009	0.0025322	0.010955	0.429299	542	2	-2.0009	1.96039
Etv1	6	0.99653	0.99658	1	21610	0	0.52617	0.0025339	0.010961	0.429299	543	5	0.52617	1.96015
LOC103162656	6	0.99614	0.99619	1	21599	0	1.0799	0.0025354	0.010966	0.429299	544	4	1.0799	1.95995
Cnot9	6	0.87555	0.93999	1	19421	1	0.88818	0.0025372	0.010971	0.429299	545	3	0.88818	1.95975
LOC100770956	4	0.97949	0.97957	1	20973	0	0.66077	0.0030981	0.010982	0.429299	605	3	0.66077	1.95932
Dcun1d2	6	0.47942	0.71669	1	14252	2	0.92381	0.0025427	0.01099	0.429299	546	4	0.92381	1.959
LOC100761223	6	0.48195	0.71852	1	14306	2	1.0945	0.0025454	0.010999	0.429299	547	4	1.0945	1.95865
Amfr	6	0.95026	0.9645	1	20372	1	0.82006	0.0025455	0.010999	0.429299	548	4	0.82006	1.95865
Ddah1	6	0.81473	0.90878	1	18595	1	1.0332	0.0025536	0.011032	0.429803	549	4	1.0332	1.95735
Postn	5	0.97701	0.97708	1	20905	0	0.7769	0.002741	0.01121	0.435986	567	4	0.7769	1.95039
LOC100772541	6	0.77886	0.89249	1	18124	1	1.1578	0.0026045	0.011237	0.436232	551	5	1.1578	1.94935
Hand1	6	0.73929	0.8755	1	17652	2	0.87752	0.0026121	0.011267	0.436651	552	4	0.87752	1.94819
LOC100753974	6	0.67092	0.84883	1	16918	1	0.67372	0.0026173	0.011288	0.436684	553	3	0.67372	1.94738
Zmiz1	6	0.32183	0.591	1	11779	2	1.1135	0.0026428	0.011386	0.437155	555	4	1.1135	1.94363
F7	6	0.97783	0.97887	1	20926	1	0.655	0.0026519	0.011418	0.437155	557	5	0.655	1.94241
LOC103162562	6	0.3403	0.61274	1	12156	1	1.0069	0.0026533	0.011421	0.437155	558	5	1.0069	1.9423
LOC100771102	6	0.98564	0.98574	1	21188	0	0.42557	0.0026553	0.011431	0.437155	559	5	0.42557	1.94192
Mss51	6	0.69891	0.85949	1	17203	1	1.1885	0.0026574	0.011437	0.437155	560	5	1.1885	1.94169
Ago2	5	0.98981	0.98984	1	21341	0	2.3382	0.0028153	0.011439	0.437155	579	4	2.3382	1.94161
Bdkrb1	6	0.16221	0.38124	0.999226	8044	2	1.2779	0.002658	0.01144	0.437155	561	4	1.2779	1.94157
LOC100774134	6	0.91673	0.95438	1	19918	1	0.94844	0.002664	0.011469	0.437515	562	5	0.94844	1.94047
Psmb6	6	0.57963	0.78911	1	15687	3	-2.6882	0.0026874	0.011565	0.440387	563	2	-2.6882	1.93685
LOC100756876	6	0.34234	0.61509	1	12199	2	0.32444	0.0026973	0.01161	0.441342	564	4	0.32444	1.93517
Ccnb1ip1	3	0.99578	0.99586	1	21579	0	1.7011	0.0042186	0.011644	0.441415	728	3	1.7011	1.9339
Smim19	6	0.89692	0.94989	1	19722	1	0.79623	0.0027138	0.011667	0.441415	565	5	0.79623	1.93304
LOC100772006	6	0.32465	0.59439	1	11834	1	0.48745	0.0027148	0.011672	0.441415	566	5	0.48745	1.93285
LOC103161741	5	0.96488	0.96524	1	20639	1	1.432	0.0029283	0.0118	0.443411	589	4	1.432	1.92812
Bend4	6	0.0073755	0.03401	0.559584	1262	2	0.95742	0.0027614	0.011833	0.443411	568	4	0.95742	1.92691
Penk	6	0.51764	0.7447	1	14805	1	0.54809	0.0027643	0.011839	0.443411	569	5	0.54809	1.92668
CTRLX08655	1	0.98808	0.9881	1	21280	0	1.9349	0.011919	0.011845	0.443411	1311	1	1.9349	1.92646
Trh	6	0.047661	0.15661	0.830924	3939	1	0.48175	0.0027668	0.011847	0.443411	570	5	0.48175	1.92639
Mcfd2	6	0.90229	0.95101	1	19769	1	0.64797	0.0027723	0.011869	0.443411	571	3	0.64797	1.92559
Zmiz2	6	0.9025	0.95105	1	19772	1	1.0754	0.0027734	0.011872	0.443411	572	5	1.0754	1.92548
Chdh	6	0.71204	0.86463	1	17338	2	0.60036	0.0027767	0.011887	0.443411	573	4	0.60036	1.92493
Isx	6	0.99514	0.99519	1	21554	0	0.58365	0.0027883	0.011928	0.444189	574	5	0.58365	1.92343
Npr2	6	0.67653	0.85088	1	16980	2	0.79857	0.0028138	0.01202	0.446847	577	4	0.79857	1.9201
Acox3	6	0.95633	0.96689	1	20489	1	0.14235	0.0028269	0.012073	0.447345	580	4	0.14235	1.91818
Mdh2	6	0.8332	0.91778	1	18811	1	1.2075	0.0028277	0.012074	0.447345	581	4	1.2075	1.91815
Camk1	6	0.18604	0.4152	1	8692	2	0.56475	0.0028455	0.012142	0.449099	582	3	0.56475	1.91571
Slc6a13	6	0.68638	0.85465	1	17082	1	0.48088	0.0028597	0.012189	0.450061	583	5	0.48088	1.91403
S100a5	6	0.28222	0.54235	1	10884	3	-1.3851	0.0028694	0.012231	0.450745	584	2	-1.3851	1.91254
Mmrn2	6	0.97704	0.97829	1	20907	1	0.87172	0.0028751	0.012248	0.450745	585	5	0.87172	1.91193
Arhgap24	6	0.99681	0.99687	1	21625	0	0.73984	0.0028916	0.012311	0.452281	586	5	0.73984	1.90971
LOC103164392	5	0.71479	0.83999	1	17362	1	1.5157	0.0031159	0.012377	0.453252	608	4	1.5157	1.90738
Fam19a1	5	0.98112	0.98122	1	21030	0	1.0151	0.0031166	0.012379	0.453252	609	4	1.0151	1.90731
Fkbp4	6	0.93757	0.96013	1	20183	1	0.87368	0.002918	0.012413	0.453325	587	5	0.87368	1.90612
Rsg1	6	0.6229	0.81993	1	16294	3	-0.36566	0.0029202	0.012422	0.453325	588	2	-0.36566	1.90581
Saysd1	5	0.96978	0.96986	1	20739	0	1.2893	0.003139	0.012447	0.45346	613	4	1.2893	1.90494
Rasl10a	6	0.9339	0.95897	1	20131	1	0.42652	0.0029389	0.012495	0.454321	590	5	0.42652	1.90326
Smim14	6	0.99791	0.99793	1	21691	0	0.93075	0.0029425	0.012512	0.454321	591	5	0.93075	1.90267
LOC100767578	6	0.70666	0.86254	1	17295	1	1.0913	0.0029668	0.012602	0.455633	593	5	1.0913	1.89956
Egr3	6	0.29975	0.5642	1	11302	2	0.76347	0.0029707	0.012618	0.455633	594	4	0.76347	1.89901
Znf395	6	0.97519	0.977	1	20861	1	0.69791	0.002972	0.012622	0.455633	595	4	0.69791	1.89887
Nos2	6	0.95192	0.96514	1	20399	1	0.40169	0.002974	0.012631	0.455633	596	5	0.40169	1.89856
Rnase13	6	0.57363	0.78482	1	15595	3	0.51284	0.0029838	0.012672	0.456153	597	3	0.51284	1.89715
LOC100769726	6	0.92379	0.95615	1	19991	1	0.91813	0.0029873	0.012687	0.456153	598	5	0.91813	1.89664
CTRLX04225	1	0.9872	0.98722	1	21241	0	1.6318	0.012801	0.012712	0.456281	1365	1	1.6318	1.89579
LOC100764029	6	0.50004	0.73176	1	14576	2	0.88973	0.0030353	0.012874	0.461352	599	4	0.88973	1.89029
Sytl4	6	0.22181	0.46414	1	9501	2	0.93387	0.0030419	0.012899	0.461488	600	4	0.93387	1.88944
Mtfp1	6	0.49707	0.72958	1	14526	1	1.0608	0.003062	0.012981	0.463152	601	4	1.0608	1.88669
LOC100752198	5	0.90089	0.9283	1	19755	1	1.5661	0.0033189	0.013013	0.463152	636	3	1.5661	1.88562
Osm	6	0.99625	0.9963	1	21605	0	0.70877	0.0030772	0.013044	0.463152	602	5	0.70877	1.88459
Cckar	6	0.51213	0.74063	1	14737	1	0.91611	0.0030805	0.013056	0.463152	603	5	0.91611	1.88419
LOC107976982	6	0.81545	0.90913	1	18607	1	0.43788	0.0030881	0.013088	0.463152	604	5	0.43788	1.88313
Arl6	5	0.70388	0.83357	1	17269	2	1.9239	0.003362	0.013146	0.463152	640	3	1.9239	1.88121
Tlr3	5	0.36472	0.59544	1	12534	1	0.79806	0.0033678	0.013163	0.463152	642	4	0.79806	1.88065
Irf6	6	0.17479	0.39934	1	8360	1	1.026	0.0031101	0.013173	0.463152	606	4	1.026	1.88032
LOC100774007	6	0.45786	0.70103	1	13932	1	0.46319	0.0031131	0.013185	0.463152	607	5	0.46319	1.87992
LOC100754012	4	0.96298	0.9629	1	20603	0	0.84871	0.0037418	0.013214	0.463152	681	3	0.84871	1.87897
Magi1	6	0.63851	0.83091	1	16532	2	1.0479	0.0031255	0.013238	0.463152	610	4	1.0479	1.87818
Mtmr3	6	0.69174	0.85671	1	17130	2	-0.14548	0.0031266	0.013241	0.463152	611	3	-0.14548	1.87808
LOC100768583	6	0.504	0.73465	1	14629	1	1.0334	0.003131	0.013263	0.463152	612	4	1.0334	1.87736
Krt2	6	0.99246	0.99249	1	21439	0	1.1456	0.0031564	0.01335	0.463152	614	4	1.1456	1.87452
LOC103163056	6	0.7955	0.89988	1	18321	2	0.57517	0.0031643	0.013385	0.463152	615	3	0.57517	1.87338
Lacc1	5	0.99058	0.99059	1	21370	0	0.992	0.003444	0.01341	0.463152	651	4	0.992	1.87257
LOC103162415	6	0.8304	0.91636	1	18782	1	0.56941	0.0031715	0.013413	0.463152	616	5	0.56941	1.87247
LOC100756610	6	0.75489	0.88206	1	17811	2	0.69128	0.0031726	0.013418	0.463152	617	4	0.69128	1.87231
Bfar	5	0.63744	0.79562	1	16508	2	1.1586	0.0034493	0.013428	0.463152	652	3	1.1586	1.87199
LOC100760187	6	0.98606	0.98616	1	21205	0	0.94754	0.0031779	0.013436	0.463152	618	5	0.94754	1.87173
LOC100754445	6	0.33964	0.61198	1	12143	4	-1.8436	0.0031833	0.013455	0.463152	619	2	-1.8436	1.87112
LOC100774912	6	0.76305	0.88555	1	17916	1	0.46687	0.0031938	0.013487	0.463152	620	5	0.46687	1.87008
Plekhg6	6	0.40072	0.65913	1	13037	2	0.87859	0.0031944	0.013489	0.463152	621	4	0.87859	1.87002
Nr4a1	6	0.79198	0.89828	1	18276	2	0.55321	0.0031998	0.013506	0.463152	622	3	0.55321	1.86947
Lnx1	6	0.17112	0.39412	1	8268	4	-1.2178	0.0032047	0.013525	0.463152	623	2	-1.2178	1.86886
Dido1	6	0.23215	0.47799	1	9715	1	0.8556	0.0032067	0.013538	0.463152	624	5	0.8556	1.86845
Tubd1	5	0.9824	0.98249	1	21080	0	1.0546	0.0034976	0.013575	0.463152	657	3	1.0546	1.86726
LOC100750869	4	0.89426	0.90219	1	19699	1	1.3104	0.0038479	0.013576	0.463152	688	3	1.3104	1.86723
Fam50b	6	0.3487	0.62046	1	12305	2	0.8169	0.0032212	0.013595	0.463152	625	4	0.8169	1.86662
Spp1	6	0.99724	0.99728	1	21651	0	1.4563	0.0032218	0.013599	0.463152	626	5	1.4563	1.86649
Ddhd2	6	0.98012	0.98067	1	20996	1	0.99682	0.0032225	0.013601	0.463152	627	3	0.99682	1.86643
Frmd6	6	0.92769	0.95719	1	20038	1	0.74809	0.0032482	0.013691	0.465493	628	5	0.74809	1.86356
Slc15a1	6	0.82983	0.91608	1	18777	2	0.41352	0.0032731	0.013783	0.467887	629	3	0.41352	1.86066
Capn7	6	0.99201	0.99204	1	21420	0	0.62446	0.0032845	0.013816	0.468074	630	5	0.62446	1.85962
Dis3l2	6	0.99906	0.99907	1	21758	0	1.0753	0.0032927	0.01385	0.468074	631	5	1.0753	1.85855
LOC100773502	6	0.36329	0.63133	1	12508	1	0.54962	0.0032936	0.013852	0.468074	632	5	0.54962	1.85849
Ebf3	6	0.99932	0.99934	1	21776	0	0.55686	0.0033114	0.013921	0.468644	633	5	0.55686	1.85633
Fam161a	6	0.94863	0.9639	1	20336	1	0.72763	0.0033136	0.013931	0.468644	634	4	0.72763	1.85602
LOC100760475	6	0.98973	0.98978	1	21335	0	0.72939	0.0033177	0.013945	0.468644	635	5	0.72939	1.85558
Timp4	6	0.78966	0.89726	1	18240	2	1.1009	0.0033248	0.013973	0.468644	637	4	1.1009	1.85471
LOC100774501	6	0.63611	0.82922	1	16487	2	-1.8379	0.0033259	0.013976	0.468644	638	2	-1.8379	1.85462
Dnajc25	5	0.89368	0.92555	1	19690	1	1.2409	0.0036392	0.014005	0.468897	667	3	1.2409	1.85372
Triml1	6	0.81564	0.90923	1	18610	2	0.43419	0.0033417	0.014034	0.469148	639	3	0.43419	1.85282
Sec31a	5	0.13538	0.3218	0.966313	7333	1	1.3249	0.0036599	0.014063	0.469399	671	3	1.3249	1.85192
St7	5	0.27206	0.50142	1	10650	2	-1.1804	0.0036735	0.014107	0.470131	674	2	-1.1804	1.85057
Kcnk16	6	0.56448	0.77821	1	15477	1	0.90126	0.0033654	0.01413	0.470132	641	4	0.90126	1.84986
Ncf1	6	0.81547	0.90915	1	18608	1	0.5031	0.0033709	0.014149	0.470132	643	5	0.5031	1.84927
LOC100761347	6	0.31291	0.58024	1	11604	2	-0.89485	0.0033819	0.014186	0.470402	644	2	-0.89485	1.84814
Ppp3cb	6	0.98018	0.98072	1	20997	1	1.2297	0.0033846	0.014201	0.470402	645	4	1.2297	1.84768
Rnase6	6	0.88536	0.94551	1	19563	1	0.4106	0.0034039	0.014274	0.472114	646	4	0.4106	1.84545
LOC100761850	6	0.1099	0.30224	0.951969	6613	1	0.40864	0.0034186	0.01434	0.473156	647	4	0.40864	1.84345
LOC100770672	6	0.98838	0.98844	1	21289	0	0.56885	0.0034223	0.014359	0.473156	648	4	0.56885	1.84288
Zgpat	6	0.86628	0.9349	1	19273	2	0.9059	0.0034265	0.01437	0.473156	649	4	0.9059	1.84254
Tubb4a	6	0.96531	0.97111	1	20645	1	0.92548	0.0034394	0.014419	0.474036	650	5	0.92548	1.84106
Tslp	6	0.16333	0.38289	1	8067	1	0.83254	0.00345	0.014453	0.474468	653	4	0.83254	1.84004
LOC100763812	6	0.9978	0.99783	1	21683	0	0.37567	0.0034572	0.014486	0.474517	654	5	0.37567	1.83905
Fut8	6	0.49939	0.73127	1	14570	1	0.85345	0.0034679	0.014527	0.474517	655	5	0.85345	1.83782
Ptpn13	6	0.1744	0.39877	1	8345	1	0.85583	0.0034697	0.014535	0.474517	656	5	0.85583	1.83758
Tnfsf4	4	0.93507	0.93497	1	20146	1	1.2141	0.0041342	0.014542	0.474517	721	3	1.2141	1.83738
CTRLX02172	1	0.98526	0.98527	1	21177	0	1.9844	0.014742	0.014639	0.476993	1453	1	1.9844	1.83449
Tmem254	5	0.94714	0.95158	1	20313	1	1.4552	0.0038677	0.014709	0.477427	690	4	1.4552	1.83242
Zbtb7c	6	0.63533	0.82867	1	16475	2	0.62676	0.0035224	0.014725	0.477427	658	3	0.62676	1.83194
Wdpcp	5	0.94518	0.95029	1	20282	1	0.98945	0.0038751	0.014739	0.477427	691	3	0.98945	1.83153
LOC100760996	6	0.29979	0.56424	1	11303	2	0.79701	0.0035288	0.01475	0.477427	659	4	0.79701	1.83121
Ccdc70	6	0.81253	0.90776	1	18567	2	0.93288	0.0035391	0.014794	0.477427	660	4	0.93288	1.82991
Zdhhc2	6	0.99598	0.99603	1	21590	0	1.12	0.003541	0.014799	0.477427	661	5	1.12	1.82977
LOC100771832	5	0.99067	0.99069	1	21376	0	1.5904	0.0038971	0.014805	0.477427	693	4	1.5904	1.82959
Cldn23	6	0.75823	0.88351	1	17852	2	0.65681	0.003556	0.014858	0.478444	663	4	0.65681	1.82804
Rnf146	5	0.99686	0.99684	1	21626	0	1.0754	0.0039306	0.014915	0.479573	695	4	1.0754	1.82638
Amtn	6	0.99413	0.99416	1	21510	0	0.86445	0.003613	0.015071	0.482863	664	4	0.86445	1.82186
Pou2f1	6	0.38835	0.65001	1	12850	1	1.3192	0.0036288	0.015128	0.482863	665	4	1.3192	1.82022
Tenm3	5	0.84401	0.90962	1	18964	1	0.51377	0.0039986	0.015128	0.482863	704	3	0.51377	1.82022
Enoph1	6	0.90218	0.95098	1	19767	1	1.0113	0.0036387	0.015157	0.482863	666	4	1.0113	1.81939
Wdr86	6	0.97999	0.98056	1	20994	1	0.91861	0.0036411	0.015165	0.482863	668	4	0.91861	1.81916
Klhl1	6	0.89292	0.94906	1	19681	1	0.65889	0.0036449	0.015178	0.482863	669	5	0.65889	1.81879
C1galt1c1l	5	0.84209	0.9091	1	18939	1	0.15544	0.0040149	0.015181	0.482863	709	3	0.15544	1.8187
LOC103162675	6	0.36343	0.63142	1	12511	2	0.44319	0.0036581	0.015223	0.482863	670	4	0.44319	1.8175
CTRLX00759	1	0.98468	0.98469	1	21159	0	1.9999	0.015318	0.015233	0.482863	1483	1	1.9999	1.81721
Pirt	6	0.35755	0.62701	1	12431	3	0.055515	0.0036611	0.015238	0.482863	672	3	0.055515	1.81707
Spag7	6	0.72392	0.8693	1	17463	2	0.89695	0.0036731	0.015285	0.483653	673	4	0.89695	1.81573
LOC100769151	6	0.99602	0.99606	1	21594	0	0.90862	0.003684	0.015335	0.484527	675	5	0.90862	1.81432
LOC100772451	6	0.98451	0.98462	1	21153	0	0.60963	0.0036989	0.015393	0.485669	676	5	0.60963	1.81268
LOC100752140	6	0.98378	0.98387	1	21130	1	1.0523	0.0037147	0.01545	0.486664	677	4	1.0523	1.81107
Oxnad1	6	0.96731	0.97218	1	20680	1	0.27799	0.0037192	0.015469	0.486664	678	4	0.27799	1.81054
Zcchc4	6	0.96123	0.96908	1	20571	1	1.0628	0.0037246	0.015493	0.486704	679	5	1.0628	1.80986
Abca8	6	0.81592	0.90936	1	18616	2	-1.4634	0.0037307	0.015516	0.48673	680	3	-1.4634	1.80922
Sec24c	6	0.31923	0.58789	1	11719	2	0.57012	0.0037438	0.015563	0.487306	682	3	0.57012	1.80791
Arhgef3	6	0.96813	0.97259	1	20698	1	0.93244	0.0037487	0.015579	0.487306	683	4	0.93244	1.80746
Neu2	5	0.99691	0.99689	1	21632	0	1.4482	0.0041507	0.015613	0.48767	724	4	1.4482	1.80651
LOC100772694	4	0.90597	0.91044	1	19807	1	1.4973	0.0044691	0.015643	0.487906	750	3	1.4973	1.80568
Mcf2l	6	0.37069	0.63682	1	12622	2	0.65596	0.0037803	0.015703	0.488877	684	4	0.65596	1.80402
CTRLX16950	1	0.98419	0.98421	1	21147	0	1.8732	0.015809	0.015719	0.488877	1516	1	1.8732	1.80358
Dmrt1	6	0.87944	0.94217	1	19474	1	1.0306	0.0037912	0.015741	0.488877	685	5	1.0306	1.80297
LOC103160021	6	0.88458	0.94506	1	19547	2	1.0526	0.0038111	0.015823	0.490723	686	4	1.0526	1.80071
CTRLX11314	1	0.98403	0.98406	1	21143	0	1.6257	0.01597	0.015879	0.491766	1527	1	1.6257	1.79918
LOC100751913	6	0.54687	0.76567	1	15209	1	0.97536	0.0038394	0.015926	0.492539	687	4	0.97536	1.79789
Pabpn1	6	0.46657	0.70737	1	14053	3	-2.165	0.0038509	0.015973	0.492644	689	3	-2.165	1.79661
Pcdhb14	5	0.98554	0.98556	1	21186	0	0.7493	0.0042612	0.015974	0.492644	732	4	0.7493	1.79659
LOC103163435	6	0.89069	0.9486	1	19661	1	0.58173	0.0038908	0.016118	0.496365	692	5	0.58173	1.79269
Dpy19l3	6	0.25508	0.50795	1	10251	1	-0.51892	0.0039054	0.016179	0.497546	694	3	-0.51892	1.79105
Tmem138	4	0.66313	0.79454	1	16848	1	-2.1605	0.0046529	0.016273	0.497563	760	1	-2.1605	1.78853
Naxd	6	0.99184	0.99184	1	21414	0	0.95853	0.0039365	0.016289	0.497563	696	5	0.95853	1.78811
LOC107979410	6	0.97452	0.97653	1	20842	1	0.74899	0.0039372	0.016291	0.497563	697	5	0.74899	1.78805
LOC103161402	5	0.98905	0.98908	1	21317	0	1.4898	0.004368	0.016306	0.497563	740	3	1.4898	1.78765
Tet2	6	0.96136	0.96915	1	20575	1	0.71272	0.003945	0.016324	0.497563	698	5	0.71272	1.78717
Pnmt	6	0.050148	0.16302	0.837879	4070	1	0.49784	0.0039457	0.016327	0.497563	699	5	0.49784	1.78709
LOC103159612	5	0.92795	0.94056	1	20045	1	0.1481	0.0043779	0.016338	0.497563	741	3	0.1481	1.7868
Arhgap29	5	0.87205	0.91802	1	19361	1	0.6763	0.0043873	0.01637	0.497834	743	4	0.6763	1.78595
Glud1	6	0.52346	0.74883	1	14883	1	1.055	0.0039754	0.016446	0.498139	700	5	1.055	1.78394
Ccdc185	6	0.29497	0.5583	1	11182	2	0.91809	0.0039765	0.016451	0.498139	701	4	0.91809	1.78381
Txndc11	5	0.42383	0.65283	1	13424	3	-1.0187	0.0044201	0.016468	0.498139	745	1	-1.0187	1.78336
Slc4a4	6	0.7715	0.88927	1	18026	1	0.75166	0.0039833	0.016475	0.498139	702	5	0.75166	1.78317
Lmcd1	6	0.98684	0.98688	1	21232	0	0.82046	0.0039896	0.016495	0.498139	703	5	0.82046	1.78265
Nek10	6	0.76322	0.88561	1	17919	1	0.85054	0.0040085	0.016564	0.498139	705	5	0.85054	1.78083
Dcdc2c	6	0.99794	0.99795	1	21694	0	0.65415	0.0040086	0.016564	0.498139	706	3	0.65415	1.78083
Htra3	6	0.76099	0.88467	1	17887	1	0.74439	0.0040122	0.016578	0.498139	707	5	0.74439	1.78047
Paxip1	6	0.11147	0.30468	0.953507	6660	1	0.44885	0.0040138	0.016585	0.498139	708	5	0.44885	1.78028
Itih1	6	0.91216	0.95324	1	19872	1	1.0319	0.0040356	0.016661	0.499749	710	4	1.0319	1.7783
Gdf9	6	0.68525	0.85424	1	17072	1	1.1023	0.0040691	0.016791	0.501288	712	4	1.1023	1.77492
Pls1	6	0.99921	0.99923	1	21764	0	0.81617	0.0040694	0.016793	0.501288	713	5	0.81617	1.77487
Synpo2l	6	0.1626	0.38181	0.99977	8053	2	0.72498	0.0040706	0.016799	0.501288	714	4	0.72498	1.77472
LOC100767489	6	0.72572	0.87	1	17484	1	0.91073	0.004072	0.016804	0.501288	715	4	0.91073	1.77459
Rap2b	6	0.99357	0.99361	1	21494	0	0.61265	0.0040834	0.016843	0.501765	716	4	0.61265	1.77358
LOC100773923	4	0.81865	0.86119	1	18656	1	-0.10456	0.0048218	0.016879	0.502146	770	1	-0.10456	1.77265
Gpr37l1	6	0.56047	0.77535	1	15413	1	0.79436	0.0041235	0.016983	0.502662	717	5	0.79436	1.76999
Zfhx2	6	0.99863	0.99865	1	21731	0	0.84884	0.0041241	0.016987	0.502662	718	5	0.84884	1.76988
LOC100755196	6	0.86	0.93153	1	19180	2	0.72051	0.0041247	0.016989	0.502662	719	4	0.72051	1.76983
LOC100772611	6	0.77119	0.88913	1	18021	1	0.94833	0.0041305	0.017008	0.502662	720	4	0.94833	1.76935
LOC100772759	6	0.84654	0.92443	1	19001	2	1.0343	0.0041343	0.017024	0.502662	722	4	1.0343	1.76894
Tmem94	6	0.88229	0.94376	1	19524	2	-0.42282	0.0041369	0.017034	0.502662	723	2	-0.42282	1.76868
LOC100760462	4	0.99512	0.9951	1	21552	0	0.76116	0.0048803	0.017071	0.503092	775	4	0.76116	1.76774
LOC100770696	3	0.88955	0.88961	1	19639	0	-2.8931	0.0062792	0.017143	0.504518	905	1	-2.8931	1.76591
LOC100773569	6	0.99742	0.99745	1	21659	0	1.0079	0.004172	0.017181	0.50497	725	5	1.0079	1.76495
LOC100769467	6	0.9871	0.98714	1	21240	0	0.30731	0.0041969	0.017272	0.506196	726	3	0.30731	1.76266
CTRLX18137	1	0.98269	0.98273	1	21094	0	1.9807	0.017309	0.017275	0.506196	1592	1	1.9807	1.76258
LOC100757671	4	0.028719	0.088382	0.716828	2949	3	-1.007	0.0049569	0.017315	0.506196	784	1	-1.007	1.76158
LOC107980085	6	0.82183	0.91216	1	18688	2	0.33985	0.0042111	0.017327	0.506196	727	3	0.33985	1.76128
Lrp2bp	6	0.98351	0.98363	1	21119	1	0.9054	0.0042209	0.017362	0.506196	729	5	0.9054	1.7604
LOC100761856	2	0.99084	0.99085	1	21382	0	1.2573	0.0091567	0.017362	0.506196	1155	2	1.2573	1.7604
LOC103163020	6	0.5118	0.74038	1	14728	3	-1.219	0.0042335	0.017404	0.506761	730	2	-1.219	1.75935
Wdfy3	6	0.75513	0.88216	1	17812	1	0.62119	0.0042522	0.017485	0.508441	731	5	0.62119	1.75733
LOC100765383	5	0.31168	0.54232	1	11575	1	0.40803	0.0047579	0.017548	0.509579	767	3	0.40803	1.75577
Tmem139	6	0.59694	0.80159	1	15931	2	1.088	0.0042808	0.017604	0.51053	733	4	1.088	1.75439
Cln8	6	0.90392	0.95134	1	19789	1	0.17758	0.004299	0.017679	0.512042	734	3	0.17758	1.75254
Rtn4rl2	6	0.10537	0.29284	0.945935	6454	3	0.092821	0.0043147	0.017739	0.512523	735	3	0.092821	1.75107
LOC100767970	6	0.094982	0.26994	0.935271	6018	1	0.76318	0.0043173	0.017747	0.512523	736	5	0.76318	1.75088
Slfn5	5	0.99008	0.99009	1	21352	0	0.90054	0.0048254	0.017766	0.512523	771	4	0.90054	1.75041
LOC103162876	6	0.9355	0.95945	1	20155	1	0.69323	0.0043396	0.017826	0.513234	737	4	0.69323	1.74895
LOC100763899	6	0.99838	0.99839	1	21718	0	0.69406	0.0043456	0.01785	0.513234	738	5	0.69406	1.74836
Acer3	6	0.99921	0.99923	1	21765	0	0.31124	0.0043477	0.017861	0.513234	739	5	0.31124	1.74809
C2cd2	6	0.80303	0.90327	1	18429	1	0.6231	0.0043797	0.017989	0.515825	742	5	0.6231	1.74499
Cryl1	6	0.93414	0.95904	1	20136	1	0.88731	0.0043905	0.018034	0.515825	744	4	0.88731	1.74391
Dcun1d5	2	0.059979	0.10565	0.746014	4525	1	0.028149	0.009528	0.018074	0.515825	1183	1	0.028149	1.74295
Soat1	5	0.61111	0.7812	1	16115	1	0.90276	0.0049221	0.018085	0.515825	781	3	0.90276	1.74268
LOC107980342	4	0.41126	0.60483	1	13210	2	0.57076	0.0051932	0.018091	0.515825	810	2	0.57076	1.74254
CTRLX11769	1	0.98185	0.98189	1	21059	0	1.8833	0.018148	0.018093	0.515825	1636	1	1.8833	1.74249
Defb135	5	0.88546	0.92254	1	19564	1	0.55004	0.0049333	0.018124	0.516042	782	4	0.55004	1.74175
LOC100761404	6	0.97123	0.97442	1	20767	1	1.0568	0.0044228	0.018154	0.516221	746	4	1.0568	1.74103
Znf317	6	0.5549	0.77143	1	15333	2	1.2627	0.0044339	0.018197	0.516769	747	4	1.2627	1.74
Cct8l2	6	0.54616	0.76516	1	15196	2	0.18734	0.0044409	0.01822	0.516769	748	3	0.18734	1.73945
LOC100761045	6	0.74961	0.87981	1	17765	2	0.6801	0.004448	0.018246	0.51683	749	4	0.6801	1.73883
Cab39	6	0.28763	0.54916	1	11028	2	0.71356	0.0044766	0.018358	0.519348	751	4	0.71356	1.73617
Mcm8	5	0.064574	0.18415	0.864039	4746	4	-2.4032	0.0050533	0.0185	0.522689	798	1	-2.4032	1.73283
Nfatc4	6	0.45993	0.70254	1	13970	1	0.63579	0.0045267	0.018544	0.522992	753	3	0.63579	1.7318
Phf2	5	0.68586	0.82304	1	17077	1	0.8313	0.0050811	0.018583	0.522992	801	4	0.8313	1.73088
LOC100758204	6	0.21172	0.45063	1	9270	3	-0.87046	0.0045422	0.018597	0.522992	754	2	-0.87046	1.73056
Galnt4	6	0.13093	0.33467	0.976158	7188	3	-1.4199	0.0045445	0.018607	0.522992	755	3	-1.4199	1.73032
LOC100772318	5	0.99279	0.99278	1	21453	0	1.2683	0.0051068	0.018667	0.524023	802	4	1.2683	1.72893
Kiaa1462	6	0.091514	0.26214	0.932077	5866	1	0.9437	0.0045826	0.018749	0.525646	756	4	0.9437	1.72702
Otud6b	5	0.997	0.99698	1	21635	0	1.4944	0.0051398	0.018773	0.525658	805	4	1.4944	1.72647
Ttc36	6	0.016688	0.070231	0.668162	2172	3	-0.99542	0.0046038	0.018829	0.526529	757	3	-0.99542	1.72517
Slc2a3	6	0.98635	0.98643	1	21216	0	0.47276	0.0046249	0.018905	0.527836	758	5	0.47276	1.72342
Tmem52b	6	0.77652	0.89148	1	18097	1	0.93817	0.0046299	0.018924	0.527836	759	4	0.93817	1.72299
LOC100770635	6	0.20747	0.44482	1	9180	2	0.050644	0.004656	0.019033	0.529565	761	3	0.050644	1.72049
A2ml1	6	0.99825	0.99827	1	21707	0	0.60216	0.0046562	0.019034	0.529565	762	5	0.60216	1.72047
Ogdhl	6	0.99784	0.99786	1	21685	0	0.54872	0.0046914	0.019167	0.532587	763	5	0.54872	1.71745
Smarca5	5	0.28068	0.51043	1	10852	1	-0.62144	0.0053065	0.01927	0.534773	817	2	-0.62144	1.71512
Kdsr	6	0.98701	0.98704	1	21237	0	0.94394	0.0047434	0.019359	0.535872	764	4	0.94394	1.71312
Arhgef40	6	0.7662	0.8869	1	17954	2	0.94549	0.0047452	0.019365	0.535872	765	4	0.94549	1.71298
Proz	6	0.33492	0.60649	1	12042	1	0.58445	0.0047495	0.019383	0.535872	766	5	0.58445	1.71258
Eif4ebp1	6	0.68838	0.85542	1	17099	2	0.6297	0.0047621	0.019433	0.53657	768	4	0.6297	1.71146
LOC100768935	6	0.61436	0.81395	1	16166	2	0.29095	0.0047955	0.019553	0.539211	769	4	0.29095	1.70879
Itgb8	5	0.90894	0.93157	1	19841	1	0.45509	0.0054297	0.019656	0.541372	825	4	0.45509	1.7065
Taf5	5	0.055949	0.16575	0.841498	4321	2	-0.61186	0.0054375	0.019683	0.541439	827	2	-0.61186	1.70591
Anxa6	6	0.41668	0.67084	1	13296	2	1.0528	0.0048506	0.019766	0.543045	772	4	1.0528	1.70408
LOC100769974	6	0.29683	0.56055	1	11234	2	0.82492	0.0048658	0.019824	0.54394	773	3	0.82492	1.70281
LOC100760762	6	0.056414	0.17905	0.85922	4345	2	0.68102	0.0048722	0.01985	0.543978	774	4	0.68102	1.70224
Col9a2	6	0.51648	0.74385	1	14787	1	0.67582	0.0048845	0.019893	0.544462	776	5	0.67582	1.7013
Krt79	6	0.00082979	0.0043181	0.325559	283	3	-0.087071	0.0048908	0.019918	0.544462	777	3	-0.087071	1.70075
Aasdh	6	0.99932	0.99934	1	21775	0	0.78808	0.0049024	0.01996	0.544844	778	5	0.78808	1.69984
Gpx3	6	0.83798	0.92015	1	18893	1	0.41024	0.0049101	0.019984	0.544844	779	5	0.41024	1.69932
Gdf10	6	0.9958	0.99586	1	21582	0	0.87473	0.0049164	0.020006	0.544844	780	5	0.87473	1.69884
LOC103160230	5	0.96196	0.96268	1	20586	1	1.3331	0.0055596	0.020053	0.545434	837	3	1.3331	1.69782
Sec22b	6	0.30052	0.56514	1	11319	4	-4.3761	0.0049474	0.02013	0.546845	783	2	-4.3761	1.69616
Tmem72	6	0.99673	0.99679	1	21621	0	0.89716	0.0049641	0.020184	0.547624	785	5	0.89716	1.69499
LOC103162130	6	0.99441	0.99444	1	21519	0	1.0231	0.0049701	0.020208	0.547624	786	4	1.0231	1.69448
LOC100751046	6	0.96358	0.97022	1	20616	1	0.48405	0.0049847	0.020264	0.548062	787	3	0.48405	1.69327
Des	6	0.3526	0.62334	1	12360	1	0.45748	0.004994	0.020306	0.548062	788	5	0.45748	1.69238
LOC100762049	3	0.35392	0.50839	1	12378	2	-6.2764	0.0074939	0.020329	0.548062	1007	1	-6.2764	1.69188
LOC100758265	6	0.19029	0.42112	1	8801	3	-0.18592	0.0050046	0.020347	0.548062	789	3	-0.18592	1.6915
Clnk	6	0.9984	0.99842	1	21720	0	0.96666	0.0050135	0.020385	0.548062	790	5	0.96666	1.69069
Srsf11	6	0.81955	0.91104	1	18668	2	0.81786	0.0050153	0.02039	0.548062	791	4	0.81786	1.69058
LOC100756484	6	0.45351	0.69788	1	13878	3	-2.673	0.0050241	0.020428	0.548062	792	3	-2.673	1.68977
LOC100770440	6	0.39653	0.65603	1	12963	3	0.21143	0.0050375	0.020475	0.548062	793	3	0.21143	1.68878
Ttc7b	6	0.30901	0.57554	1	11517	2	0.76644	0.005039	0.020483	0.548062	794	4	0.76644	1.68861
Pkhd1	6	0.29796	0.56198	1	11258	3	-1.6247	0.0050487	0.020513	0.548062	795	2	-1.6247	1.68797
Dzip1	6	0.26917	0.52608	1	10576	1	0.37897	0.0050494	0.020515	0.548062	796	5	0.37897	1.68793
LOC100763703	6	0.45544	0.69926	1	13902	3	0.24439	0.0050521	0.020525	0.548062	797	3	0.24439	1.68772
LOC103162686	6	0.15023	0.36354	0.989985	7728	2	0.42508	0.0050741	0.020603	0.549354	799	3	0.42508	1.68607
Chchd6	6	0.98825	0.98831	1	21287	0	0.44135	0.0050789	0.020623	0.549354	800	5	0.44135	1.68565
Nagk	6	0.67783	0.85138	1	16994	1	0.83078	0.0051129	0.020745	0.551818	803	4	0.83078	1.68309
Zeb2	6	0.99914	0.99916	1	21761	0	1.069	0.0051182	0.020766	0.551818	804	5	1.069	1.68265
LOC100764460	4	0.36578	0.57202	1	12550	1	-2.4262	0.0060371	0.020875	0.553375	878	2	-2.4262	1.68037
LOC100751050	6	0.10685	0.296	0.94754	6508	1	0.59264	0.0051499	0.020887	0.553375	806	4	0.59264	1.68012
Tbc1d32	6	0.37092	0.63699	1	12626	3	0.13593	0.0051552	0.020909	0.553375	807	3	0.13593	1.67967
LOC103164591	5	0.83311	0.90673	1	18810	1	1.1284	0.0058386	0.020934	0.553375	861	4	1.1284	1.67915
LOC100756701	2	0.98892	0.98894	1	21308	0	1.2045	0.011083	0.020951	0.553375	1273	2	1.2045	1.6788
LOC100770118	6	0.71854	0.86723	1	17406	2	0.94338	0.0051769	0.020989	0.55371	808	4	0.94338	1.67801
LOC100774849	6	0.60207	0.80524	1	16005	1	0.94071	0.0051882	0.021031	0.554152	809	4	0.94071	1.67714
Tnip3	6	0.98643	0.9865	1	21220	0	1.1595	0.0051995	0.021077	0.554688	811	4	1.1595	1.67619
Nek6	6	0.884	0.94473	1	19542	1	0.48819	0.0052088	0.021107	0.554806	812	5	0.48819	1.67557
Metrnl	6	0.9993	0.99932	1	21771	0	0.77953	0.0052333	0.021186	0.556218	813	5	0.77953	1.67395
Tnnc1	5	0.9616	0.96237	1	20581	1	1.1343	0.0059453	0.021272	0.557608	870	3	1.1343	1.67219
Ankrd28	6	0.78703	0.8961	1	18210	1	-0.62114	0.0052702	0.021313	0.557608	814	3	-0.62114	1.67136
Tsc22d1	6	0.84346	0.92288	1	18960	2	0.43713	0.005271	0.021315	0.557608	815	3	0.43713	1.67131
Il25	6	0.71151	0.86444	1	17334	2	0.98962	0.005286	0.021365	0.558254	816	4	0.98962	1.6703
LOC100763745	6	0.35677	0.62644	1	12420	2	0.035397	0.00532	0.021492	0.560508	818	3	0.035397	1.66772
Pcyox1	6	0.99473	0.99476	1	21533	0	0.6053	0.0053238	0.021503	0.560508	819	5	0.6053	1.6675
Mylip	5	0.94287	0.94885	1	20252	1	1.2484	0.0060514	0.021587	0.561289	882	3	1.2484	1.66581
Rbl2	6	0.0066124	0.030752	0.550024	1164	4	-3.194	0.0053524	0.02161	0.561289	820	2	-3.194	1.66535
CTRLX16551	1	0.97832	0.97833	1	20940	0	1.8677	0.021682	0.02162	0.561289	1824	1	1.8677	1.66514
LOC100765346	5	0.73347	0.85115	1	17573	1	0.46957	0.0060657	0.021635	0.561289	886	3	0.46957	1.66484
Mob3a	6	0.99443	0.99446	1	21521	0	0.48998	0.0053729	0.021693	0.562124	821	5	0.48998	1.66368
Tnfsf10	6	0.89174	0.94882	1	19669	1	0.25607	0.005393	0.021775	0.563182	822	5	0.25607	1.66204
Rnf112	6	0.99342	0.99345	1	21490	0	0.69692	0.0053976	0.021785	0.563182	823	5	0.69692	1.66184
St3gal5	6	0.60081	0.80434	1	15985	2	0.76467	0.0054055	0.021818	0.563358	824	4	0.76467	1.66119
LOC100770032	5	0.71619	0.84083	1	17377	2	-2.6458	0.0061501	0.021894	0.564234	894	1	-2.6458	1.65967
LOC100753638	6	0.95021	0.96448	1	20370	1	0.3573	0.0054299	0.021903	0.564234	826	5	0.3573	1.6595
Mttp	6	0.99103	0.99106	1	21389	0	0.58947	0.0054526	0.021996	0.565945	828	5	0.58947	1.65766
Atoh1	6	0.80813	0.90565	1	18507	2	0.45057	0.005471	0.022062	0.566194	829	4	0.45057	1.65636
CTRLX06175	1	0.97787	0.97788	1	20929	0	1.926	0.022131	0.022073	0.566194	1845	1	1.926	1.65614
LOC100764353	6	0.7544	0.88185	1	17806	2	1.077	0.005476	0.022083	0.566194	830	4	1.077	1.65594
LOC103160231	6	0.74848	0.87934	1	17756	1	0.87882	0.0054894	0.022127	0.566667	831	3	0.87882	1.65508
LOC100752359	6	0.99748	0.99751	1	21666	0	0.2151	0.0055043	0.022182	0.567227	832	4	0.2151	1.654
Arid4a	6	0.97183	0.97479	1	20779	1	0.40706	0.0055103	0.022201	0.567227	833	5	0.40706	1.65363
LOC100770241	6	0.82798	0.91521	1	18758	2	0.61538	0.0055266	0.022266	0.568216	834	3	0.61538	1.65236
Plekhh1	6	0.936	0.95961	1	20164	1	0.57875	0.0055444	0.022338	0.569152	835	5	0.57875	1.65096
Slc22a12	6	0.9683	0.97268	1	20701	1	0.68127	0.0055478	0.022354	0.569152	836	5	0.68127	1.65064
Mtmr6	5	0.26154	0.49035	1	10392	3	-0.96096	0.0063199	0.022441	0.569846	911	2	-0.96096	1.64896
Scara5	6	0.58026	0.78956	1	15701	2	0.76949	0.0055768	0.022471	0.569846	838	4	0.76949	1.64838
Nfatc2	6	0.96792	0.97248	1	20691	1	0.75573	0.0055795	0.02248	0.569846	839	5	0.75573	1.6482
LOC100762740	4	0.69719	0.81662	1	17183	1	1.0243	0.0065279	0.022486	0.569846	933	3	1.0243	1.64809
LOC100757681	4	0.99346	0.99347	1	21493	0	0.31091	0.0065424	0.022531	0.570326	935	4	0.31091	1.64722
Stap2	6	0.19227	0.42386	1	8840	1	0.78885	0.0056103	0.02259	0.570715	840	4	0.78885	1.64608
LOC100772840	5	0.61113	0.78122	1	16116	1	1.1318	0.0063729	0.02262	0.570715	916	3	1.1318	1.64551
Abhd12b	6	0.30009	0.56462	1	11308	1	0.78004	0.0056259	0.022659	0.570715	841	4	0.78004	1.64476
LOC100756004	5	0.96043	0.96137	1	20559	1	0.38531	0.0063861	0.022663	0.570715	918	4	0.38531	1.64468
Gpa33	6	0.97496	0.97684	1	20854	1	0.92464	0.0056451	0.02273	0.570715	842	5	0.92464	1.6434
Fbxo28	6	0.25585	0.50896	1	10273	3	-0.76108	0.0056561	0.022776	0.570715	843	2	-0.76108	1.64252
Nlrp4	6	0.43202	0.68208	1	13545	1	0.79818	0.005659	0.022784	0.570715	844	5	0.79818	1.64237
LOC100752456	6	0.078594	0.23246	0.909665	5340	2	0.28529	0.005677	0.022858	0.570715	845	3	0.28529	1.64096
Sorcs2	6	0.70374	0.86137	1	17266	1	0.77521	0.0056801	0.02287	0.570715	846	4	0.77521	1.64073
Slurp1	6	0.60264	0.80566	1	16011	2	0.5745	0.0056809	0.022872	0.570715	847	4	0.5745	1.6407
LOC100760941	6	0.9042	0.95141	1	19793	1	0.54631	0.0056848	0.022883	0.570715	848	4	0.54631	1.64049
Lamb1	6	0.73761	0.87483	1	17627	1	0.82567	0.0056873	0.022895	0.570715	849	5	0.82567	1.64026
Pglyrp2	6	0.19507	0.42775	1	8907	1	0.38428	0.0056895	0.022905	0.570715	850	5	0.38428	1.64007
Cebpe	6	0.88622	0.94598	1	19580	1	1.0896	0.0056908	0.022911	0.570715	851	4	1.0896	1.63996
LOC100767429	6	0.99835	0.99836	1	21715	0	0.79573	0.0057034	0.022957	0.571214	852	5	0.79573	1.63908
Tmc2	6	0.9823	0.98256	1	21076	1	0.35346	0.0057341	0.023068	0.572756	853	5	0.35346	1.63699
Klhl41	6	0.96165	0.96928	1	20582	1	0.7412	0.0057358	0.023073	0.572756	854	5	0.7412	1.6369
Odam	6	0.98421	0.98432	1	21148	1	0.86735	0.0057573	0.023157	0.572756	855	4	0.86735	1.63532
LOC107977347	4	0.99327	0.99327	1	21483	0	1.0371	0.0067283	0.023166	0.572756	943	4	1.0371	1.63515
Trpv2	6	0.20859	0.44638	1	9197	2	0.2412	0.005766	0.023185	0.572756	856	3	0.2412	1.63479
Znf23	2	0.98769	0.98775	1	21266	0	1.2278	0.012305	0.023185	0.572756	1333	2	1.2278	1.63479
Cadm3	6	0.99223	0.99226	1	21429	0	0.47848	0.0057695	0.023202	0.572756	857	3	0.47848	1.63447
Ephb1	6	0.25551	0.50849	1	10268	1	0.8668	0.0057762	0.02323	0.572791	858	4	0.8668	1.63395
Faxdc2	6	0.99727	0.9973	1	21653	0	0.77489	0.0057887	0.023286	0.573528	859	5	0.77489	1.63291
Zbtb49	6	0.395	0.65494	1	12941	2	0.94739	0.0058079	0.023358	0.574658	860	4	0.94739	1.63156
CTRLX15953	1	0.97647	0.97649	1	20894	0	1.4489	0.02353	0.023447	0.576197	1921	1	1.4489	1.62991
Ccdc96	6	0.99639	0.99644	1	21607	0	0.51635	0.0058508	0.02351	0.576553	862	5	0.51635	1.62875
Tns2	6	0.28929	0.55126	1	11060	4	-2.0373	0.0058585	0.023543	0.576553	863	2	-2.0373	1.62814
LOC100750792	6	0.99472	0.99475	1	21532	0	0.82879	0.0058633	0.023563	0.576553	864	5	0.82879	1.62777
Lad1	6	0.9192	0.95498	1	19941	1	0.24581	0.0058643	0.023567	0.576553	865	5	0.24581	1.6277
LOC100768881	6	0.8263	0.91439	1	18736	1	0.47236	0.0058704	0.023594	0.576583	866	5	0.47236	1.6272
LOC100753077	6	0.86056	0.93181	1	19193	1	0.54086	0.0059091	0.023744	0.579594	867	4	0.54086	1.62445
Pgm2	6	0.99325	0.99328	1	21481	0	0.60257	0.0059342	0.023828	0.580545	868	5	0.60257	1.62291
LOC103164136	5	0.96884	0.96897	1	20713	0	0.92707	0.0067883	0.023849	0.580545	947	3	0.92707	1.62253
Lsm1	6	0.62693	0.82276	1	16355	2	0.80384	0.005943	0.023862	0.580545	869	4	0.80384	1.62229
Pinx1	6	0.010303	0.046158	0.606685	1574	2	0.82424	0.0059668	0.023953	0.581316	871	4	0.82424	1.62064
Nhlh1	6	0.98449	0.9846	1	21152	0	0.43412	0.0059784	0.023994	0.581316	872	5	0.43412	1.6199
Rnf217	6	0.67713	0.85111	1	16986	1	0.50549	0.005979	0.023998	0.581316	873	4	0.50549	1.61982
Trim11	6	0.98981	0.98985	1	21340	0	0.89361	0.0059944	0.024053	0.581316	874	4	0.89361	1.61883
Rgs12	6	0.99815	0.99816	1	21703	0	0.72306	0.006002	0.02408	0.581316	875	5	0.72306	1.61834
Nwd2	6	0.79341	0.89893	1	18295	1	0.69427	0.0060078	0.024099	0.581316	876	4	0.69427	1.618
LOC107979168	6	0.12588	0.32692	0.971313	7054	2	-2.1551	0.0060103	0.024106	0.581316	877	2	-2.1551	1.61787
CTRLX04698	1	0.97579	0.97582	1	20877	0	1.6411	0.024208	0.024107	0.581316	1961	1	1.6411	1.61786
LOC100758976	6	0.99175	0.99176	1	21405	0	0.56747	0.0060449	0.024241	0.581316	879	5	0.56747	1.61545
Qdpr	6	0.97236	0.97511	1	20794	1	0.38529	0.0060458	0.024244	0.581316	880	5	0.38529	1.6154
Ecel1	6	0.79636	0.90026	1	18331	1	0.44341	0.0060494	0.024258	0.581316	881	5	0.44341	1.61515
LOC100759682	6	0.79796	0.901	1	18361	1	0.78972	0.0060604	0.024288	0.581316	883	5	0.78972	1.61461
Cxcl1	6	0.99715	0.9972	1	21646	0	0.57812	0.0060613	0.024291	0.581316	884	5	0.57812	1.61455
Gba	6	0.96721	0.97212	1	20677	1	0.89309	0.0060637	0.024297	0.581316	885	4	0.89309	1.61445
Mon2	6	0.41832	0.67207	1	13326	2	0.033439	0.0060706	0.024324	0.581316	887	3	0.033439	1.61397
Kcnu1	6	0.99109	0.99112	1	21391	0	0.43451	0.0060751	0.024342	0.581316	888	5	0.43451	1.61364
LOC100755509	6	0.99644	0.99649	1	21609	0	1.1814	0.0060797	0.024358	0.581316	889	5	1.1814	1.61336
CTRLX03259	1	0.97552	0.97553	1	20869	0	1.6155	0.024479	0.024372	0.581316	1976	1	1.6155	1.61311
Erlin2	5	0.98209	0.98219	1	21065	0	-0.002919	0.006974	0.024408	0.581473	961	2	-0.002919	1.61247
Capn9	6	0.61684	0.81575	1	16208	2	0.93892	0.0060955	0.024432	0.581473	890	4	0.93892	1.61204
Elmo1	6	0.35239	0.62319	1	12357	1	1.0752	0.0061031	0.024461	0.581479	891	4	1.0752	1.61153
LOC100765963	5	0.69802	0.83015	1	17193	1	0.48628	0.0069991	0.024485	0.581479	964	4	0.48628	1.6111
LOC100755317	6	0.97499	0.97686	1	20855	1	0.070822	0.0061385	0.024593	0.582226	892	3	0.070822	1.60919
Swap70	6	0.77882	0.89247	1	18123	2	0.75345	0.0061388	0.024595	0.582226	893	4	0.75345	1.60915
Ccdc42	6	0.70184	0.86063	1	17241	1	0.58771	0.0061544	0.024656	0.582226	895	5	0.58771	1.60808
Nova1	6	0.93559	0.95948	1	20160	1	1.1225	0.006158	0.024673	0.582226	896	4	1.1225	1.60778
Cd82	6	0.16513	0.38548	1	8114	4	-4.7301	0.0061621	0.024692	0.582226	897	1	-4.7301	1.60744
Dact1	5	0.52938	0.73833	1	14956	1	0.59986	0.0070674	0.024699	0.582226	969	4	0.59986	1.60732
Art3	6	0.97338	0.97577	1	20821	1	0.79669	0.0061644	0.024703	0.582226	898	4	0.79669	1.60725
Otud5	4	0.66347	0.7948	1	16852	1	1.1375	0.0072165	0.024729	0.582226	981	3	1.1375	1.60679
Nalcn	6	0.73055	0.87196	1	17536	1	0.94698	0.0062037	0.024835	0.58376	899	5	0.94698	1.60494
LOC100751035	5	0.97314	0.97319	1	20814	0	-0.32896	0.0071195	0.02485	0.58376	977	2	-0.32896	1.60467
Pdlim1	6	0.13078	0.33442	0.975951	7186	3	0.017866	0.0062139	0.024874	0.58376	900	3	0.017866	1.60425
Antxrl	6	0.34652	0.61879	1	12272	2	0.79999	0.0062261	0.024927	0.584376	901	4	0.79999	1.60333
Ntf3	6	0.54442	0.76393	1	15178	2	0.77838	0.0062532	0.025021	0.585098	902	4	0.77838	1.6017
LOC100752609	6	0.18663	0.41604	1	8703	2	-0.23683	0.0062557	0.025031	0.585098	903	2	-0.23683	1.60152
Pde3a	6	0.34869	0.62045	1	12304	2	0.84321	0.0062661	0.025071	0.585098	904	4	0.84321	1.60083
LOC100759204	5	0.97376	0.97379	1	20830	0	1.156	0.0072037	0.025079	0.585098	979	3	1.156	1.60069
Ogfrl1	6	0.44069	0.68845	1	13677	3	-0.80695	0.0062851	0.02514	0.585098	906	2	-0.80695	1.59963
Comtd1	6	0.29482	0.55812	1	11176	2	0.38622	0.0062934	0.025172	0.585098	907	3	0.38622	1.59908
Ikzf1	6	0.98053	0.98101	1	21008	1	0.80419	0.0062974	0.025187	0.585098	908	4	0.80419	1.59882
Tfpi2	5	0.93529	0.94449	1	20149	1	-0.83027	0.0072459	0.025194	0.585098	983	1	-0.83027	1.5987
Irf9	6	0.5464	0.76531	1	15199	1	1.0749	0.0063	0.025199	0.585098	909	5	1.0749	1.59862
Ptdss1	6	0.098563	0.27787	0.937396	6175	4	-1.4748	0.0063138	0.025253	0.585737	910	2	-1.4748	1.59769
Bace2	6	0.77835	0.89227	1	18118	2	1.1355	0.0063247	0.025299	0.586015	912	4	1.1355	1.5969
CTRLX18535	1	0.97459	0.97459	1	20844	0	1.5333	0.025411	0.025322	0.586015	2022	1	1.5333	1.5965
LOC100753190	6	0.96959	0.97342	1	20732	1	0.61716	0.0063599	0.025426	0.586015	913	5	0.61716	1.59472
Wbscr27	6	0.9926	0.99263	1	21448	0	0.4112	0.0063628	0.025435	0.586015	914	5	0.4112	1.59457
Fgf5	6	0.74531	0.87803	1	17717	2	0.81048	0.006364	0.025437	0.586015	915	3	0.81048	1.59453
LOC100756545	4	0.97132	0.97128	1	20770	0	1.2193	0.0075318	0.025454	0.586015	1009	3	1.2193	1.59424
Znf711	5	0.78433	0.88303	1	18178	2	-0.77655	0.0073297	0.025465	0.586015	990	2	-0.77655	1.59406
LOC100761806	6	0.88096	0.94304	1	19504	1	1.0225	0.0063744	0.025479	0.586015	917	4	1.0225	1.59382
LOC100762456	5	0.98163	0.98174	1	21055	0	0.75991	0.0073516	0.025525	0.58646	993	4	0.75991	1.59303
Gabre	6	0.19129	0.42251	1	8818	2	0.80884	0.006402	0.025585	0.586574	919	4	0.80884	1.59201
Npw	6	0.46152	0.70367	1	13986	3	0.40275	0.0064138	0.02563	0.586574	920	3	0.40275	1.59125
Usp27x	6	0.95134	0.96491	1	20388	1	-0.15145	0.006415	0.025636	0.586574	921	2	-0.15145	1.59115
Sephs1	5	0.43392	0.66233	1	13572	3	-0.56306	0.0073905	0.025637	0.586574	998	2	-0.56306	1.59113
LOC100753900	6	0.99749	0.99752	1	21668	0	0.29046	0.0064277	0.025678	0.586902	922	5	0.29046	1.59044
Tmem107	6	0.23252	0.47847	1	9726	3	-0.45358	0.0064656	0.025823	0.587679	923	2	-0.45358	1.58799
Socs4	6	0.71081	0.86414	1	17330	1	0.81668	0.006476	0.025861	0.587679	924	5	0.81668	1.58735
Tspan9	6	0.6974	0.85888	1	17186	1	0.65288	0.0064806	0.025879	0.587679	925	5	0.65288	1.58705
Myo16	6	0.42188	0.6747	1	13394	1	0.56538	0.0064835	0.025891	0.587679	926	5	0.56538	1.58685
Nek5	6	0.99293	0.99297	1	21468	0	0.67167	0.0064902	0.025919	0.587679	927	5	0.67167	1.58638
LOC100755515	5	0.86665	0.91633	1	19280	1	0.8027	0.0074867	0.025926	0.587679	1006	4	0.8027	1.58626
LOC100760701	6	0.96775	0.9724	1	20685	1	0.62145	0.006492	0.025927	0.587679	928	4	0.62145	1.58625
Hao1	6	0.99443	0.99446	1	21522	0	0.83709	0.0064922	0.025927	0.587679	929	5	0.83709	1.58625
Hoxc6	6	0.47701	0.71497	1	14219	1	0.87895	0.0065133	0.026007	0.587995	930	4	0.87895	1.58491
LOC100772166	6	0.86743	0.93551	1	19289	1	0.35641	0.0065144	0.026014	0.587995	931	5	0.35641	1.58479
Acsl1	6	0.77955	0.89281	1	18132	1	0.55757	0.0065161	0.026022	0.587995	932	4	0.55757	1.58466
Errfi1	6	0.45129	0.69626	1	13848	3	-0.68766	0.0065382	0.026104	0.588478	934	2	-0.68766	1.58329
LOC100769977	6	0.97916	0.9799	1	20960	1	0.87231	0.0065493	0.02614	0.588478	936	5	0.87231	1.58269
LOC100771630	5	0.99377	0.99374	1	21499	0	0.51142	0.0075573	0.026146	0.588478	1011	4	0.51142	1.58259
Ednra	6	0.83335	0.91785	1	18814	2	0.94792	0.0065506	0.02615	0.588478	937	4	0.94792	1.58253
LOC107977041	5	0.94122	0.94787	1	20231	1	0.099389	0.0075828	0.026223	0.589363	1015	2	0.099389	1.58132
Osbpl3	6	0.70176	0.8606	1	17240	1	0.85193	0.0065745	0.026244	0.589363	938	4	0.85193	1.58097
LOC103164101	6	0.99221	0.99224	1	21427	0	0.60113	0.0066245	0.026431	0.592809	939	5	0.60113	1.57789
Hhip	6	0.95913	0.96811	1	20534	1	0.62151	0.006634	0.026467	0.592809	940	5	0.62151	1.5773
Pskh1	6	0.99691	0.99697	1	21630	0	0.75075	0.0066363	0.026478	0.592809	941	5	0.75075	1.57711
Ppp1r3b	5	0.40501	0.63485	1	13105	3	-0.74729	0.0077092	0.026596	0.594489	1024	2	-0.74729	1.57518
Saraf	6	0.99429	0.99432	1	21515	0	0.47002	0.0066737	0.026608	0.594489	942	5	0.47002	1.57499
LOC100773433	5	0.83763	0.90789	1	18882	1	-0.25386	0.0077513	0.026731	0.596212	1031	2	-0.25386	1.57298
CTRLX18055	1	0.97317	0.97321	1	20816	0	1.3296	0.026826	0.026739	0.596212	2094	1	1.3296	1.57285
CTRLX15925	1	0.97305	0.97308	1	20813	0	1.4868	0.026953	0.026865	0.597733	2102	1	1.4868	1.57081
Adam28	6	0.98922	0.98925	1	21321	0	0.80222	0.0067485	0.026888	0.597733	944	4	0.80222	1.57044
Mboat4	5	0.81652	0.90262	1	18625	1	0.94481	0.007807	0.026889	0.597733	1032	4	0.94481	1.57043
Gria2	6	0.73893	0.87535	1	17647	1	0.33097	0.00676	0.026935	0.598037	945	5	0.33097	1.56968
Cmpk2	6	0.63547	0.82877	1	16476	1	0.73794	0.0067799	0.027007	0.598037	946	5	0.73794	1.56852
Lect2	5	0.77217	0.87522	1	18039	1	0.76881	0.0078482	0.027009	0.598037	1038	4	0.76881	1.56849
Il17ra	6	0.93877	0.96051	1	20197	1	0.37037	0.0067979	0.027071	0.598037	948	5	0.37037	1.5675
Cdh15	6	0.9967	0.99675	1	21619	0	0.71325	0.0067999	0.027079	0.598037	949	5	0.71325	1.56737
Man2b2	6	0.98743	0.98747	1	21250	0	0.73632	0.0068019	0.027085	0.598037	950	5	0.73632	1.56727
LOC100751371	5	0.32861	0.55946	1	11922	1	-1.2188	0.0078776	0.027094	0.598037	1041	1	-1.2188	1.56713
Scml2	6	0.63901	0.83125	1	16535	2	0.49075	0.0068195	0.027151	0.598691	951	3	0.49075	1.56621
Sh3gl1	6	0.0083353	0.038049	0.576942	1364	2	0.67999	0.0068322	0.027193	0.599015	952	4	0.67999	1.56554
LOC100771591	5	0.99668	0.99664	1	21618	0	1.6326	0.0079215	0.027242	0.599488	1045	4	1.6326	1.56476
Gmppa	6	0.99548	0.99554	1	21571	0	0.052513	0.0068573	0.027286	0.599655	953	3	0.052513	1.56406
Lpp	6	0.031059	0.11207	0.757594	3097	4	-3.7402	0.0068624	0.027304	0.599655	954	2	-3.7402	1.56377
LOC100774518	5	0.99058	0.99059	1	21371	0	1.0473	0.0079512	0.027336	0.599749	1047	4	1.0473	1.56327
Traf3	6	0.61116	0.81169	1	16117	3	0.17729	0.0068832	0.027387	0.599999	955	3	0.17729	1.56246
CTRLX03292	1	0.9725	0.97251	1	20800	0	1.855	0.027504	0.027414	0.599999	2130	1	1.855	1.56203
LOC100766019	5	0.88992	0.92414	1	19644	1	1.0898	0.0079827	0.02743	0.599999	1050	3	1.0898	1.56177
Pgam2	6	0.89807	0.95011	1	19732	1	0.77379	0.0069137	0.0275	0.600166	956	4	0.77379	1.56067
LOC103162706	6	0.62173	0.81916	1	16277	2	-2.3389	0.0069206	0.027526	0.600166	957	2	-2.3389	1.56026
LOC107977443	6	0.83616	0.91925	1	18860	1	0.35347	0.00693	0.027558	0.600166	958	5	0.35347	1.55975
CTRL00344	1	0.97236	0.97237	1	20795	0	1.6631	0.02764	0.027559	0.600166	2139	1	1.6631	1.55974
Msgn1	6	0.89003	0.94825	1	19649	1	0.78507	0.0069646	0.02768	0.600166	959	5	0.78507	1.55783
LOC107976976	5	0.9949	0.99487	1	21541	0	0.75279	0.0080663	0.027697	0.600166	1056	4	0.75279	1.55757
Smcr8	6	0.12411	0.32415	0.969253	7002	2	0.49073	0.0069704	0.027698	0.600166	960	3	0.49073	1.55755
LOC100762272	4	0.81938	0.86151	1	18665	1	-0.46035	0.0084997	0.027699	0.600166	1095	2	-0.46035	1.55754
Klhl32	5	0.80178	0.89446	1	18409	1	1.0769	0.0080677	0.027702	0.600166	1057	3	1.0769	1.55749
LOC107977344	6	0.87143	0.93772	1	19352	2	0.86232	0.0069747	0.027711	0.600166	962	4	0.86232	1.55735
Npffr2	4	0.72044	0.82389	1	17425	1	-0.056764	0.0085288	0.027761	0.600623	1098	2	-0.056764	1.55656
Pik3r6	6	0.93013	0.95785	1	20073	1	0.52165	0.006997	0.027787	0.600623	963	3	0.52165	1.55616
CTRLX15626	1	0.9721	0.97212	1	20789	0	1.4564	0.027903	0.027823	0.600811	2149	1	1.4564	1.5556
Dmp1	6	0.98077	0.98122	1	21016	1	0.92984	0.0070147	0.027852	0.600827	965	5	0.92984	1.55514
Aass	6	0.028945	0.10613	0.747205	2967	5	-2.637	0.0070217	0.027879	0.600827	966	1	-2.637	1.55472
Pla2g2f	6	0.83371	0.91802	1	18821	2	1.0371	0.007042	0.027947	0.601218	968	4	1.0371	1.55366
LOC100755415	6	0.92856	0.95744	1	20052	1	0.33054	0.0070681	0.028045	0.601218	970	5	0.33054	1.55214
Nudt13	6	0.55758	0.77332	1	15376	3	0.11234	0.0070713	0.028058	0.601218	971	3	0.11234	1.55194
CTRLX01394	1	0.97183	0.97185	1	20780	0	1.6065	0.028165	0.028083	0.601218	2159	1	1.6065	1.55156
LOC100756075	6	0.036623	0.12733	0.788904	3390	2	0.41151	0.0070781	0.028084	0.601218	972	3	0.41151	1.55154
Gmcl1	6	0.75648	0.88274	1	17829	2	0.69194	0.0070792	0.028091	0.601218	973	4	0.69194	1.55143
LOC100763880	5	0.1442	0.33762	0.976211	7567	3	-1.4016	0.0082118	0.028143	0.601218	1066	2	-1.4016	1.55063
Fis1	6	0.9241	0.95622	1	19995	1	0.64118	0.0070929	0.028145	0.601218	974	5	0.64118	1.5506
Mfap5	6	0.8493	0.92587	1	19048	2	0.76787	0.0070939	0.028149	0.601218	975	4	0.76787	1.55054
Bpi	6	0.97251	0.97521	1	20801	1	0.71725	0.0071063	0.028196	0.601218	976	5	0.71725	1.54981
CTRLX09713	1	0.97172	0.97174	1	20775	0	1.6058	0.028275	0.028199	0.601218	2165	1	1.6058	1.54977
Fam175a	4	0.58655	0.73511	1	15778	2	-0.10654	0.008734	0.028245	0.601615	1112	2	-0.10654	1.54906
LOC100750882	6	0.58312	0.79163	1	15737	1	0.64606	0.0071506	0.028344	0.603138	978	4	0.64606	1.54754
LOC100763123	4	0.8278	0.86536	1	18756	1	-4.3742	0.0088013	0.02841	0.603951	1120	1	-4.3742	1.54653
LOC100761696	5	0.074915	0.2057	0.883054	5201	1	0.65441	0.0083253	0.028485	0.604945	1075	4	0.65441	1.54538
Dusp8	6	0.9821	0.98237	1	21066	1	0.35937	0.0072042	0.028531	0.605347	980	5	0.35937	1.54468
CTRLX02999	1	0.97131	0.97133	1	20769	0	1.7067	0.028691	0.028586	0.605523	2188	1	1.7067	1.54385
Mobp	6	0.29604	0.55962	1	11216	1	0.71372	0.0072304	0.028636	0.605523	982	5	0.71372	1.54309
LOC107978250	5	0.45509	0.68212	1	13898	3	-0.51488	0.0083828	0.028656	0.605523	1079	1	-0.51488	1.54278
LOC100769441	5	0.30217	0.53262	1	11356	2	0.70432	0.0083864	0.02867	0.605523	1081	3	0.70432	1.54257
LOC100758409	5	0.14193	0.33363	0.975291	7512	2	-1.5752	0.0084249	0.028785	0.605523	1087	1	-1.5752	1.54083
Glul	5	0.9514	0.95448	1	20389	1	0.60208	0.008427	0.028789	0.605523	1088	4	0.60208	1.54077
LOC107977716	4	0.97738	0.97751	1	20917	0	1.2951	0.0089796	0.028805	0.605523	1137	3	1.2951	1.54053
Fgf1	5	0.63785	0.79586	1	16518	1	1.2981	0.0084334	0.028808	0.605523	1089	4	1.2981	1.54049
Ift122	6	0.089023	0.25649	0.926693	5773	1	0.41299	0.0072841	0.028838	0.605523	984	5	0.41299	1.54003
Dcn	6	0.20441	0.4407	1	9113	2	1.0152	0.0072915	0.028867	0.605523	985	4	1.0152	1.5396
LOC100751776	6	0.85535	0.92907	1	19124	1	0.72617	0.0072999	0.028894	0.605523	986	5	0.72617	1.53919
Cmtm5	6	0.44559	0.69207	1	13757	3	-0.86112	0.0073017	0.028899	0.605523	987	3	-0.86112	1.53912
Ccl24	6	0.32237	0.59166	1	11789	3	-0.1133	0.0073149	0.028951	0.605523	988	3	-0.1133	1.53834
LOC100758616	5	0.99133	0.99136	1	21395	0	-0.050723	0.0084929	0.028981	0.605523	1093	2	-0.050723	1.53789
Cd300lf	6	0.40794	0.66445	1	13156	3	-1.0464	0.007325	0.028987	0.605523	989	1	-1.0464	1.5378
Nrdc	6	0.51845	0.74525	1	14811	1	0.29649	0.007337	0.029033	0.605523	991	5	0.29649	1.53711
Pp2d1	6	0.84455	0.9234	1	18974	2	0.065445	0.0073413	0.029046	0.605523	992	3	0.065445	1.53691
Sptbn1	6	0.84801	0.92521	1	19028	2	0.54595	0.0073548	0.02909	0.605523	994	3	0.54595	1.53626
CTRLX05754	1	0.97083	0.97089	1	20760	0	1.7949	0.029165	0.029092	0.605523	2211	1	1.7949	1.53623
Rgsl1	5	0.99756	0.99754	1	21672	0	0.42103	0.0085438	0.02912	0.605523	1099	4	0.42103	1.53581
Ttc9	6	0.97119	0.97439	1	20766	1	0.73272	0.0073678	0.029133	0.605523	995	5	0.73272	1.53561
LOC100754307	6	0.79368	0.89905	1	18301	1	0.3841	0.0073774	0.029172	0.605523	996	5	0.3841	1.53503
Lmx1a	6	0.57428	0.78527	1	15606	1	0.66568	0.0073784	0.029175	0.605523	997	5	0.66568	1.53499
LOC103160294	6	0.55752	0.77329	1	15374	2	0.24944	0.0074209	0.029323	0.607787	999	3	0.24944	1.53279
Cracr2a	6	0.99832	0.99834	1	21712	0	0.24589	0.0074254	0.02934	0.607787	1000	5	0.24589	1.53254
Camk2b	6	0.9979	0.99791	1	21690	0	0.33244	0.0074458	0.029407	0.608084	1001	5	0.33244	1.53155
Resp18	6	0.47476	0.71331	1	14172	1	0.61085	0.0074486	0.029417	0.608084	1002	4	0.61085	1.5314
Ankrd53	6	0.43446	0.68385	1	13580	1	0.68641	0.0074544	0.029438	0.608084	1003	4	0.68641	1.53109
Ephx4	6	0.41238	0.6677	1	13225	2	0.73942	0.0074735	0.029508	0.608553	1004	4	0.73942	1.53006
Arhgap6	6	0.26839	0.5251	1	10563	4	-1.9953	0.0074766	0.029518	0.608553	1005	1	-1.9953	1.52991
LOC100764822	4	0.63817	0.77504	1	16526	1	1.0257	0.0093037	0.029568	0.608553	1164	3	1.0257	1.52918
Cpne6	5	0.995	0.99497	1	21544	0	0.44497	0.0086938	0.029572	0.608553	1107	4	0.44497	1.52912
Ackr1	6	0.9389	0.96054	1	20201	1	1.1482	0.0075061	0.02963	0.608813	1008	4	1.1482	1.52827
LOC100768298	5	0.99312	0.99309	1	21478	0	0.54062	0.0087179	0.02964	0.608813	1108	4	0.54062	1.52812
LOC100765175	5	0.32009	0.55082	1	11742	1	1.5694	0.0087503	0.029736	0.609985	1114	3	1.5694	1.52672
LOC100760697	6	0.33586	0.60758	1	12065	2	0.51361	0.0075509	0.029803	0.609985	1010	4	0.51361	1.52574
Syt11	6	0.71297	0.865	1	17345	1	0.83398	0.007559	0.029833	0.609985	1012	4	0.83398	1.5253
Nfyb	6	0.40269	0.6606	1	13063	3	-4.5583	0.0075596	0.029834	0.609985	1013	2	-4.5583	1.52529
Cabs1	5	0.79572	0.89045	1	18322	2	0.69053	0.0087927	0.029853	0.609985	1118	3	0.69053	1.52501
Trappc13	5	0.99371	0.99367	1	21497	0	1.6156	0.0088036	0.02988	0.609985	1121	3	1.6156	1.52462
LOC100761147	6	0.4427	0.68997	1	13702	3	-0.60583	0.0075777	0.029902	0.609985	1014	2	-0.60583	1.5243
Fbln2	6	0.22486	0.46829	1	9572	2	0.40555	0.0075838	0.02992	0.609985	1016	3	0.40555	1.52404
LOC100763561	6	0.99528	0.99533	1	21565	0	0.60343	0.0075946	0.02996	0.610237	1017	4	0.60343	1.52346
Tspan13	6	0.99254	0.99257	1	21443	0	0.89651	0.007606	0.029996	0.610312	1018	5	0.89651	1.52294
Trpc5	6	0.6308	0.82547	1	16415	1	0.92386	0.007618	0.030031	0.610312	1019	5	0.92386	1.52243
LOC100773247	6	0.94499	0.96259	1	20280	1	0.31729	0.0076224	0.030047	0.610312	1020	5	0.31729	1.5222
LOC100774586	4	0.92532	0.92605	1	20015	1	1.1218	0.0095259	0.030101	0.610758	1182	2	1.1218	1.52142
Aqp6	6	0.72954	0.87156	1	17519	1	0.26487	0.0076456	0.030125	0.610758	1021	4	0.26487	1.52107
LOC100755866	6	0.10501	0.29203	0.945935	6436	2	0.43642	0.007705	0.030355	0.613693	1022	4	0.43642	1.51777
Abhd6	6	0.30553	0.57129	1	11425	2	0.71289	0.0077071	0.030362	0.613693	1023	3	0.71289	1.51767
Olfm3	6	0.27163	0.5291	1	10640	2	0.93469	0.0077111	0.030372	0.613693	1025	4	0.93469	1.51753
Dnpep	6	0.51927	0.74584	1	14823	2	0.80622	0.0077141	0.030384	0.613693	1026	4	0.80622	1.51736
Ncapg	6	0.1664	0.38733	1	8144	4	-4.4144	0.0077292	0.03044	0.613693	1027	2	-4.4144	1.51656
Fam13a	6	0.25404	0.5066	1	10230	3	-0.034115	0.0077321	0.030448	0.613693	1028	3	-0.034115	1.51644
LOC100764865	6	0.0082848	0.037851	0.576942	1358	1	0.60077	0.0077389	0.030478	0.613693	1029	5	0.60077	1.51601
Sod3	6	0.80662	0.90495	1	18489	1	0.2562	0.0077429	0.030494	0.613693	1030	3	0.2562	1.51579
LOC103164479	5	0.53714	0.74231	1	15069	1	0.35345	0.0090387	0.030577	0.614793	1145	4	0.35345	1.51461
LOC103161177	5	0.38692	0.61728	1	12833	1	0.61533	0.0090696	0.030666	0.616019	1149	4	0.61533	1.51334
Glipr2	6	0.65763	0.84382	1	16786	1	0.32485	0.0078088	0.030746	0.616703	1033	5	0.32485	1.51221
Fam71b	6	0.8717	0.93786	1	19354	1	0.27556	0.0078166	0.030771	0.616703	1034	5	0.27556	1.51186
Gtf2a1l	6	0.99789	0.99791	1	21689	0	0.35652	0.0078277	0.030811	0.616703	1035	5	0.35652	1.51129
Fut9	5	0.13923	0.3288	0.972118	7428	2	1.116	0.0091306	0.030845	0.616703	1153	3	1.116	1.51082
Prdm5	6	0.5551	0.77157	1	15336	2	0.84361	0.0078394	0.030855	0.616703	1036	4	0.84361	1.51067
Pdcd6	6	0.53125	0.75451	1	14983	1	0.30358	0.0078433	0.030869	0.616703	1037	5	0.30358	1.51048
Sh3bp5	6	0.99895	0.99896	1	21747	0	0.38566	0.0078579	0.030923	0.617124	1039	5	0.38566	1.50972
LOC100767113	6	0.58642	0.79404	1	15775	2	0.87295	0.0078744	0.030975	0.617124	1040	4	0.87295	1.50899
LOC100771748	5	0.80566	0.89706	1	18476	1	1.2034	0.0091821	0.031001	0.617124	1157	3	1.2034	1.50862
Rab11fip5	6	0.53751	0.75896	1	15073	1	0.64088	0.0078823	0.031003	0.617124	1042	4	0.64088	1.5086
Clu	6	0.2988	0.563	1	11278	2	0.94833	0.007908	0.031091	0.618168	1043	4	0.94833	1.50737
Wrnip1	6	0.19199	0.42348	1	8834	2	0.49539	0.007921	0.031145	0.618168	1044	3	0.49539	1.50661
CTRLX19015	1	0.96874	0.96883	1	20709	0	1.5634	0.031258	0.03115	0.618168	2311	1	1.5634	1.50654
CTRLX00839	1	0.96872	0.96881	1	20708	0	1.5216	0.031284	0.031176	0.618168	2313	1	1.5216	1.50618
Mdh1	5	0.74342	0.8572	1	17699	1	1.2298	0.0092533	0.03122	0.618168	1162	3	1.2298	1.50557
Ptpn12	6	0.18718	0.41678	1	8721	2	0.74627	0.0079463	0.03123	0.618168	1046	4	0.74627	1.50543
Pten	6	0.98924	0.98927	1	21322	0	0.86291	0.0079534	0.031253	0.618168	1048	5	0.86291	1.50511
Cbln1	6	0.78387	0.89471	1	18173	1	0.7127	0.0079724	0.031317	0.618888	1049	4	0.7127	1.50422
Pld5	6	0.15081	0.36442	0.990463	7746	2	0.77065	0.0079862	0.031368	0.61933	1051	4	0.77065	1.50351
LOC100764592	6	0.99876	0.99876	1	21737	0	0.6336	0.0079987	0.031417	0.619735	1052	5	0.6336	1.50284
LOC100757240	6	0.65626	0.84332	1	16776	1	0.39358	0.00801	0.031457	0.61997	1053	5	0.39358	1.50228
Vwc2l	6	0.94761	0.96352	1	20320	1	-3.5617	0.0080217	0.031504	0.62033	1054	2	-3.5617	1.50163
Dthd1	5	0.41066	0.64032	1	13204	1	0.92932	0.009363	0.031565	0.620974	1168	3	0.92932	1.50079
LOC100771648	6	0.14619	0.35757	0.986773	7626	3	-0.23554	0.0080525	0.031614	0.621376	1055	3	-0.23554	1.50012
LOC100761204	5	0.88468	0.92227	1	19550	1	1.2774	0.0093945	0.031649	0.621511	1171	4	1.2774	1.49964
LOC100761930	6	0.96053	0.96873	1	20561	1	0.5931	0.0080818	0.031718	0.621994	1058	5	0.5931	1.49869
Slitrk3	6	0.99699	0.99705	1	21634	0	0.83209	0.0080867	0.03173	0.621994	1059	4	0.83209	1.49853
Tldc2	6	0.89832	0.95015	1	19735	1	0.55827	0.0081081	0.031809	0.622229	1060	5	0.55827	1.49745
LOC100764188	4	0.50343	0.6725	1	14621	2	-1.7147	0.010249	0.031816	0.622229	1226	1	-1.7147	1.49735
Cacna2d4	6	0.81901	0.91079	1	18660	1	0.39248	0.0081127	0.031828	0.622229	1061	5	0.39248	1.49719
Snai1	6	0.071859	0.21665	0.892442	5081	3	-0.96907	0.0081323	0.031902	0.623122	1062	2	-0.96907	1.49618
Mkx	6	0.79748	0.90078	1	18355	2	0.57091	0.0081484	0.031962	0.623318	1063	3	0.57091	1.49537
Commd6	6	0.88085	0.94297	1	19502	1	0.49271	0.0081587	0.03199	0.623318	1064	5	0.49271	1.49499
Top2b	5	0.79678	0.89112	1	18341	1	1.2829	0.0095019	0.031997	0.623318	1180	4	1.2829	1.49489
LOC107977327	6	0.78162	0.89372	1	18156	2	0.95205	0.0081879	0.032096	0.624691	1065	4	0.95205	1.49355
Cmtr1	6	0.99702	0.99707	1	21636	0	0.92732	0.0082164	0.032204	0.626097	1067	5	0.92732	1.49209
LOC100752257	4	0.94789	0.94774	1	20326	0	0.63271	0.010414	0.032243	0.626097	1234	2	0.63271	1.49156
Tm9sf2	5	0.99524	0.9952	1	21563	0	0.98264	0.0095967	0.032274	0.626097	1189	3	0.98264	1.49115
LOC100768360	1	0.96763	0.96774	1	20684	0	2.4761	0.032369	0.032292	0.626097	2362	1	2.4761	1.49091
LOC100753931	6	0.5635	0.77752	1	15464	2	-0.066207	0.0082435	0.032311	0.626097	1068	3	-0.066207	1.49065
CTRLX10837	1	0.96756	0.96767	1	20682	0	1.6886	0.032436	0.03237	0.626399	2364	1	1.6886	1.48986
Crisp2	6	0.39337	0.65375	1	12919	2	0.9201	0.0082648	0.032389	0.626399	1069	4	0.9201	1.4896
LOC100772424	6	0.99898	0.99898	1	21749	0	0.83849	0.0082721	0.032415	0.626399	1070	5	0.83849	1.48925
Pram1	6	0.89404	0.94928	1	19695	1	0.80804	0.0082887	0.032473	0.626399	1071	4	0.80804	1.48848
LOC100762701	6	0.39535	0.6552	1	12945	3	0.072125	0.0082947	0.032495	0.626399	1072	3	0.072125	1.48818
Pcmtd1	5	0.92709	0.94011	1	20030	1	0.52553	0.0096718	0.032499	0.626399	1194	4	0.52553	1.48813
Psapl1	6	0.99516	0.99521	1	21555	0	0.68953	0.0083187	0.03258	0.626526	1073	4	0.68953	1.48705
Dmtf1	6	0.96979	0.97353	1	20740	1	0.92819	0.0083203	0.032586	0.626526	1074	5	0.92819	1.48697
CTRLX03417	1	0.9673	0.96742	1	20679	0	1.7999	0.032699	0.032632	0.626526	2379	1	1.7999	1.48636
Edem2	6	0.99611	0.99615	1	21598	0	0.49278	0.0083372	0.032637	0.626526	1076	3	0.49278	1.48629
LOC103162753	4	0.54406	0.70282	1	15168	2	-1.9581	0.010585	0.032648	0.626526	1246	1	-1.9581	1.48614
LOC100772229	6	0.97128	0.97445	1	20768	1	0.51377	0.0083522	0.03269	0.626571	1077	3	0.51377	1.48559
LOC100772745	6	0.99691	0.99697	1	21629	0	0.80325	0.0083711	0.032753	0.626571	1078	4	0.80325	1.48475
LOC103160274	6	0.5482	0.76662	1	15224	2	-0.44654	0.0083858	0.032807	0.626571	1080	1	-0.44654	1.48403
LOC100755363	6	0.96848	0.97279	1	20703	1	0.86438	0.008395	0.032842	0.626571	1082	4	0.86438	1.48357
LOC103160447	6	0.21161	0.45047	1	9261	3	-0.594	0.0084005	0.032859	0.626571	1083	2	-0.594	1.48335
Kat14	5	0.41365	0.64315	1	13251	1	1.1396	0.0098038	0.032892	0.626571	1203	3	1.1396	1.48291
LOC100753320	5	0.98587	0.98586	1	21199	0	0.79555	0.009806	0.032897	0.626571	1204	3	0.79555	1.48284
LOC100757371	6	0.92465	0.95637	1	20002	1	0.72378	0.0084173	0.032918	0.626571	1084	4	0.72378	1.48257
Prkacb	6	0.83247	0.9174	1	18801	1	0.88518	0.0084221	0.032936	0.626571	1085	4	0.88518	1.48233
Hmbox1	6	0.98275	0.98294	1	21095	1	0.53889	0.0084225	0.032937	0.626571	1086	4	0.53889	1.48232
LOC107977747	4	0.89633	0.9036	1	19718	1	1.0998	0.010738	0.032979	0.626835	1253	3	1.0998	1.48176
Mlnr	6	0.18282	0.41064	1	8598	2	0.7354	0.0084718	0.033115	0.627961	1090	4	0.7354	1.47998
Pnma2	6	0.90976	0.95267	1	19847	1	-0.10316	0.0084852	0.033153	0.627961	1091	2	-0.10316	1.47948
Spata17	6	0.99833	0.99834	1	21713	0	0.38132	0.008486	0.033156	0.627961	1092	5	0.38132	1.47944
Tia1	5	0.35227	0.58305	1	12353	1	1.0994	0.0098982	0.033166	0.627961	1207	4	1.0994	1.47931
Gcat	6	0.81049	0.9068	1	18544	1	0.59624	0.0084931	0.033185	0.627961	1094	5	0.59624	1.47906
Tpra1	6	0.99659	0.99663	1	21611	0	0.25425	0.0085038	0.033221	0.627961	1096	5	0.25425	1.47859
Mical2	6	0.70382	0.8614	1	17268	2	0.71906	0.0085083	0.033239	0.627961	1097	3	0.71906	1.47835
Sptssb	6	0.20382	0.43987	1	9097	1	0.68218	0.0085795	0.033491	0.631928	1100	4	0.68218	1.47507
Kiaa1211	6	0.99721	0.99726	1	21650	0	0.58172	0.0085849	0.033507	0.631928	1101	5	0.58172	1.47486
LOC100750789	6	0.99904	0.99904	1	21754	0	0.7355	0.0086257	0.033665	0.634059	1102	5	0.7355	1.47282
Ctla4	6	0.99854	0.99855	1	21727	0	0.60497	0.0086329	0.033692	0.634059	1103	5	0.60497	1.47247
LOC100758519	6	0.92494	0.95645	1	20010	1	0.14402	0.0086386	0.033707	0.634059	1104	4	0.14402	1.47228
LOC100765863	6	0.99302	0.99307	1	21474	0	0.78375	0.008674	0.033836	0.635391	1105	4	0.78375	1.47062
LOC100770709	6	0.37025	0.6365	1	12615	2	0.17368	0.008674	0.033836	0.635391	1106	3	0.17368	1.47062
Epgn	5	0.93941	0.9468	1	20208	1	-0.44861	0.010149	0.033902	0.636094	1219	1	-0.44861	1.46977
Ahsa2	6	0.57866	0.78839	1	15667	3	-2.0816	0.0087186	0.033999	0.636934	1109	2	-2.0816	1.46853
Ndel1	6	0.91574	0.95413	1	19910	1	0.36392	0.0087211	0.034006	0.636934	1110	5	0.36392	1.46844
Thsd7a	6	0.85004	0.92628	1	19063	2	0.062241	0.0087279	0.034034	0.636934	1111	3	0.062241	1.46809
LOC100758932	6	0.15161	0.36562	0.991049	7771	4	-4.1806	0.0087392	0.034078	0.637202	1113	1	-4.1806	1.46753
Tcf21	6	0.14832	0.36072	0.988637	7683	2	0.70442	0.0087591	0.034143	0.63764	1115	4	0.70442	1.4667
CTRLX16821	1	0.96576	0.96591	1	20650	0	1.4232	0.034242	0.034164	0.63764	2461	1	1.4232	1.46643
Dab1	6	0.8687	0.93621	1	19303	1	0.75943	0.0087722	0.034188	0.63764	1116	4	0.75943	1.46613
Akr1e2	6	0.99193	0.99194	1	21417	0	0.21481	0.0087897	0.034256	0.637816	1117	4	0.21481	1.46526
Fabp5	6	0.97683	0.97814	1	20900	1	0.42267	0.008794	0.034272	0.637816	1119	5	0.42267	1.46506
Oxr1	6	0.099045	0.279	0.937816	6198	1	0.7226	0.0088134	0.034336	0.637816	1122	4	0.7226	1.46425
Vgll3	6	0.47103	0.71056	1	14126	1	0.59612	0.0088299	0.034393	0.637816	1123	4	0.59612	1.46353
LOC100758394	6	0.41655	0.67074	1	13293	2	0.40059	0.008839	0.034417	0.637816	1124	3	0.40059	1.46323
Ccser2	6	0.86495	0.93418	1	19253	2	0.32867	0.0088401	0.034419	0.637816	1125	4	0.32867	1.4632
Cav3	6	0.7179	0.86696	1	17398	2	0.71816	0.0088514	0.034452	0.637816	1126	4	0.71816	1.46279
LOC100757711	5	0.9246	0.93887	1	20001	1	0.25234	0.010359	0.034517	0.637816	1229	3	0.25234	1.46197
Tor3a	6	0.71657	0.86645	1	17382	1	0.34744	0.0088711	0.034523	0.637816	1127	5	0.34744	1.46189
LOC100767921	5	0.96028	0.96124	1	20555	1	1.4947	0.010382	0.034587	0.637816	1231	4	1.4947	1.46109
Lrtm1	6	0.99795	0.99796	1	21695	0	0.58387	0.0088883	0.034592	0.637816	1128	5	0.58387	1.46102
Ido1	6	0.99898	0.99898	1	21750	0	0.35895	0.0088896	0.034596	0.637816	1129	5	0.35895	1.46097
LOC107980397	6	0.40063	0.65906	1	13035	1	0.70075	0.0088912	0.034603	0.637816	1130	4	0.70075	1.46089
LOC100756591	6	0.22671	0.47078	1	9603	2	1.0011	0.0088962	0.034623	0.637816	1131	4	1.0011	1.46064
Shc2	6	0.95984	0.96842	1	20543	1	0.47876	0.008913	0.034692	0.637816	1132	5	0.47876	1.45977
LOC100754315	6	0.61007	0.81089	1	16102	1	0.52786	0.0089265	0.034731	0.637816	1133	5	0.52786	1.45928
Cfap97	2	0.9812	0.98134	1	21035	0	2.5782	0.018798	0.034855	0.637816	1680	2	2.5782	1.45773
LOC107977217	6	0.79395	0.89918	1	18303	2	0.97046	0.0089627	0.034882	0.637816	1134	4	0.97046	1.4574
Plcz1	5	0.17774	0.3952	1	8450	2	-1.0287	0.010492	0.034923	0.637816	1239	2	-1.0287	1.45689
Sptbn5	6	0.58775	0.79499	1	15797	2	0.68678	0.0089772	0.034938	0.637816	1135	3	0.68678	1.4567
Mat1a	6	0.99503	0.99507	1	21548	0	1.0205	0.0089777	0.034939	0.637816	1136	4	1.0205	1.45669
Shisa3	6	0.73096	0.87212	1	17545	2	0.68982	0.0089798	0.034943	0.637816	1138	4	0.68982	1.45664
Tfap2c	6	0.029801	0.10852	0.751173	3020	2	0.72451	0.0089945	0.034999	0.637816	1139	4	0.72451	1.45594
LOC100755511	6	0.98072	0.98118	1	21013	1	0.32728	0.0089958	0.035001	0.637816	1140	5	0.32728	1.45592
Fam196a	6	0.73424	0.87347	1	17584	2	0.88948	0.0089978	0.035006	0.637816	1141	4	0.88948	1.45586
Rdh10	6	0.61641	0.81544	1	16202	2	0.62953	0.0089981	0.035008	0.637816	1142	3	0.62953	1.45583
LOC100772855	5	0.94066	0.94754	1	20220	1	0.70693	0.010519	0.035011	0.637816	1240	4	0.70693	1.4558
Gnrhr	5	0.96079	0.96167	1	20565	1	0.73667	0.010525	0.035032	0.637816	1243	4	0.73667	1.45554
Prickle2	6	0.017991	0.074157	0.685415	2252	1	0.31129	0.0090082	0.035043	0.637816	1143	5	0.31129	1.4554
Casp14	6	0.067526	0.20628	0.883054	4881	2	0.7311	0.0090246	0.035096	0.638264	1144	4	0.7311	1.45474
LOC100762369	6	0.44025	0.68812	1	13672	1	0.43443	0.0090531	0.035195	0.638884	1146	5	0.43443	1.45352
LOC100757920	6	0.79207	0.89832	1	18277	1	0.11698	0.0090655	0.035243	0.638884	1147	3	0.11698	1.45293
Clec12b	6	0.71861	0.86726	1	17408	1	0.57312	0.0090691	0.035261	0.638884	1148	3	0.57312	1.45271
Ano4	6	0.80749	0.90535	1	18498	2	0.86323	0.0090733	0.03528	0.638884	1150	4	0.86323	1.45247
CTRLX06713	1	0.96462	0.96476	1	20636	0	2.0564	0.035377	0.03532	0.638884	2509	1	2.0564	1.45198
Nkx3-1	5	0.72566	0.84641	1	17482	1	1.0871	0.010626	0.035324	0.638884	1249	4	1.0871	1.45193
LOC103164550	6	0.77913	0.89262	1	18128	1	0.57242	0.0090893	0.035335	0.638884	1151	5	0.57242	1.45179
Fryl	6	0.99285	0.99287	1	21460	0	0.28456	0.0091244	0.035465	0.640717	1152	5	0.28456	1.4502
Psme1	6	0.027617	0.10232	0.743318	2873	1	-0.21033	0.0091356	0.035505	0.640899	1154	2	-0.21033	1.44971
Mfsd12	6	0.96131	0.96913	1	20574	1	0.36293	0.009157	0.035577	0.641564	1156	5	0.36293	1.44883
CTRLX05957	1	0.96433	0.96446	1	20631	0	1.5686	0.035674	0.0356	0.641564	2521	1	1.5686	1.44855
LOC100764434	6	0.80261	0.90307	1	18418	2	0.38039	0.0091884	0.035684	0.642551	1158	4	0.38039	1.44753
Grk5	6	0.62585	0.82204	1	16341	1	0.46022	0.0092012	0.035736	0.642564	1159	5	0.46022	1.44689
LOC100753111	5	0.11275	0.28023	0.93843	6705	4	-2.0331	0.010779	0.035765	0.642564	1258	1	-2.0331	1.44654
Il4r	6	0.6874	0.85504	1	17092	2	0.71918	0.0092228	0.035809	0.642564	1160	4	0.71918	1.44601
Cdkl2	6	0.42108	0.67411	1	13374	1	0.1818	0.0092295	0.035833	0.642564	1161	3	0.1818	1.44572
Fpr1	5	0.83857	0.90814	1	18901	1	0.96023	0.010802	0.035834	0.642564	1259	4	0.96023	1.4457
Lipi	4	0.80399	0.85474	1	18449	1	-0.28408	0.011996	0.035861	0.642564	1315	2	-0.28408	1.44538
Pgm1	6	0.24536	0.49528	1	10035	3	0.14085	0.0092547	0.035921	0.643107	1163	3	0.14085	1.44465
Arl13a	5	0.78957	0.88643	1	18238	2	-4.8763	0.010864	0.036008	0.643931	1262	2	-4.8763	1.4436
LOC100751701	5	0.10494	0.26536	0.933457	6433	1	1.1774	0.010875	0.036039	0.643931	1264	4	1.1774	1.44323
Ccdc36	5	0.88805	0.92347	1	19618	1	0.5855	0.010892	0.036086	0.643931	1265	4	0.5855	1.44266
LOC107978004	6	0.3762	0.64094	1	12690	1	0.64409	0.0093082	0.03611	0.643931	1165	4	0.64409	1.44237
Mdga2	6	0.61655	0.81554	1	16205	1	0.82477	0.0093095	0.036114	0.643931	1166	4	0.82477	1.44232
Pde6g	6	0.85236	0.92748	1	19090	1	0.49421	0.0093448	0.036242	0.645695	1167	4	0.49421	1.44079
LOC100756043	5	0.41432	0.64376	1	13260	2	-1.9548	0.010979	0.036377	0.646831	1268	2	-1.9548	1.43917
Ccdc9	6	0.23402	0.48044	1	9762	2	0.64934	0.0093851	0.036392	0.646831	1169	4	0.64934	1.43899
Asphd2	6	0.15271	0.36725	0.99155	7802	2	0.88746	0.0093868	0.036395	0.646831	1170	4	0.88746	1.43896
Cdc42ep1	6	0.75327	0.88138	1	17791	1	0.38762	0.0094036	0.03646	0.647137	1172	5	0.38762	1.43818
Mfsd10	6	0.91054	0.95285	1	19854	1	1.0698	0.0094191	0.03651	0.647137	1173	5	1.0698	1.43759
Sema5a	6	0.68938	0.85582	1	17113	2	0.23161	0.0094373	0.036571	0.647137	1175	3	0.23161	1.43686
Scn1b	6	0.99836	0.99837	1	21716	0	0.6686	0.0094384	0.036575	0.647137	1176	5	0.6686	1.43682
Frzb	6	0.068126	0.20774	0.884771	4906	1	0.82695	0.0094456	0.036599	0.647137	1177	4	0.82695	1.43653
Prr19	5	0.30599	0.53653	1	11438	1	1.1064	0.011064	0.036623	0.647137	1271	3	1.1064	1.43625
LOC103162924	5	0.90623	0.93045	1	19810	1	0.57419	0.011068	0.036637	0.647137	1272	4	0.57419	1.43608
Plek	6	0.98904	0.98909	1	21315	0	0.70485	0.0094577	0.036648	0.647137	1178	4	0.70485	1.43595
Tnnt3	6	0.65442	0.84207	1	16751	1	0.33233	0.0094822	0.036734	0.648124	1179	5	0.33233	1.43493
LOC100753788	6	0.47348	0.71235	1	14158	1	0.84979	0.0095131	0.036853	0.649707	1181	4	0.84979	1.43353
Sema3g	6	0.98162	0.98194	1	21053	1	0.62954	0.0095379	0.036939	0.649932	1184	5	0.62954	1.43251
LOC100765303	6	0.97388	0.97611	1	20831	1	0.99949	0.0095465	0.036965	0.649932	1185	4	0.99949	1.43221
LOC100754594	6	0.99584	0.9959	1	21585	0	0.55053	0.0095522	0.036981	0.649932	1186	5	0.55053	1.43202
Cntrob	6	0.93366	0.9589	1	20129	1	0.33663	0.0095639	0.03702	0.649932	1187	5	0.33663	1.43156
Nudt15	5	0.98288	0.98296	1	21099	0	0.78112	0.011207	0.037046	0.649932	1275	3	0.78112	1.43126
Acss2	6	0.71973	0.86767	1	17420	2	0.68761	0.0095796	0.037072	0.649932	1188	4	0.68761	1.43095
Sh3glb1	6	0.69773	0.85902	1	17190	2	-1.452	0.009597	0.037123	0.649932	1190	2	-1.452	1.43036
LOC100773556	6	0.24439	0.494	1	10012	2	0.54218	0.0095975	0.037124	0.649932	1191	3	0.54218	1.43035
Emsy	5	0.98469	0.98474	1	21160	0	0.87316	0.011241	0.037133	0.649932	1278	4	0.87316	1.43024
Pdxdc1	6	0.99661	0.99665	1	21613	0	0.82668	0.0096216	0.037198	0.650551	1192	4	0.82668	1.42948
LOC103161958	6	0.483	0.7193	1	14323	2	0.79257	0.0096533	0.037292	0.651676	1193	4	0.79257	1.42838
Abcc1	6	0.73886	0.87532	1	17646	2	0.064702	0.0096979	0.037402	0.65243	1195	3	0.064702	1.42711
Gabra4	6	0.015333	0.065925	0.65643	2074	2	0.78706	0.0097114	0.037441	0.65243	1196	4	0.78706	1.42665
Qpct	6	0.90077	0.95067	1	19754	1	0.59714	0.0097149	0.03745	0.65243	1197	4	0.59714	1.42655
Capza1	4	0.98226	0.98224	1	21073	0	0.30098	0.012702	0.037455	0.65243	1357	2	0.30098	1.42649
LOC107976987	6	0.81626	0.90952	1	18622	2	-0.17209	0.0097478	0.037547	0.652503	1198	2	-0.17209	1.42542
Krt80	6	0.28948	0.5515	1	11065	2	0.29938	0.0097483	0.037548	0.652503	1199	3	0.29938	1.42541
Pcdh9	6	0.886	0.94587	1	19577	2	0.79526	0.0097485	0.037548	0.652503	1200	4	0.79526	1.42541
Gkn2	6	0.52488	0.74986	1	14905	2	-1.971	0.009778	0.037638	0.65354	1201	2	-1.971	1.42437
Fgf12	6	0.48872	0.72346	1	14401	3	-0.03712	0.0097987	0.037698	0.654066	1202	3	-0.03712	1.42368
Zfx	6	0.65423	0.84194	1	16748	2	-1.4059	0.0098506	0.037843	0.656072	1205	3	-1.4059	1.42201
Ptbp2	5	0.97314	0.97319	1	20815	0	1.2064	0.011504	0.037912	0.656075	1288	3	1.2064	1.42122
Dleu7	6	0.87391	0.93907	1	19397	2	-1.0598	0.0098809	0.037932	0.656075	1206	3	-1.0598	1.42099
Rnf19a	6	0.0015762	0.0079718	0.394683	428	4	-0.59257	0.0098996	0.037987	0.656075	1208	2	-0.59257	1.42037
Znf384	6	0.67972	0.85211	1	17018	2	0.47269	0.0099033	0.037994	0.656075	1209	3	0.47269	1.42028
LOC100761532	6	0.97614	0.97765	1	20888	1	0.55186	0.0099052	0.037998	0.656075	1210	4	0.55186	1.42024
LOC100755537	5	0.89198	0.92491	1	19672	1	-0.24548	0.01154	0.038023	0.656075	1291	2	-0.24548	1.41995
Gpc5	5	0.72572	0.84644	1	17483	2	0.93285	0.011566	0.038094	0.656454	1293	3	0.93285	1.41914
LOC107979912	5	0.90811	0.93122	1	19828	1	-0.32494	0.011577	0.038126	0.656454	1294	2	-0.32494	1.41878
Asb12	6	0.60113	0.80456	1	15989	2	-0.68428	0.0099722	0.03816	0.656454	1211	2	-0.68428	1.41839
Rhoh	6	0.96718	0.9721	1	20676	1	0.38059	0.0099783	0.038176	0.656454	1212	4	0.38059	1.41821
LOC107980243	6	0.98987	0.98992	1	21342	0	0.94883	0.0099842	0.038195	0.656454	1213	4	0.94883	1.41799
Wdr89	5	0.48249	0.7075	1	14316	1	-0.1644	0.011661	0.03835	0.657653	1298	2	-0.1644	1.41623
Gpx6	5	0.61922	0.7856	1	16238	1	1.4081	0.011662	0.03835	0.657653	1299	4	1.4081	1.41623
Ttc5	6	0.93865	0.96047	1	20196	1	0.75077	0.010044	0.038362	0.657653	1214	4	0.75077	1.4161
LOC100758024	6	0.12581	0.32681	0.971313	7050	2	0.56967	0.010055	0.038385	0.657653	1215	4	0.56967	1.41584
Aldh1a2	5	0.83739	0.90783	1	18875	1	-0.24603	0.011691	0.038452	0.657926	1301	2	-0.24603	1.41508
LOC100757836	5	0.36657	0.59723	1	12561	2	0.10827	0.011696	0.038468	0.657926	1302	3	0.10827	1.4149
Mtfr1l	6	0.1271	0.32876	0.972118	7089	2	0.50188	0.010102	0.038523	0.657926	1216	3	0.50188	1.41428
Pds5a	4	0.93825	0.93807	1	20190	0	0.85612	0.013205	0.038582	0.657926	1382	3	0.85612	1.41362
Haghl	6	0.6521	0.84048	1	16707	1	0.67504	0.010134	0.03861	0.657926	1217	4	0.67504	1.4133
Fam25a	6	0.7654	0.88658	1	17943	2	0.79099	0.010144	0.038638	0.657926	1218	4	0.79099	1.41299
Znf827	5	0.97597	0.97603	1	20880	0	1.1067	0.011758	0.038652	0.657926	1304	3	1.1067	1.41283
Rhoj	6	0.88409	0.94479	1	19543	1	0.68243	0.010154	0.038669	0.657926	1220	4	0.68243	1.41264
Nlrp2	5	0.8929	0.92525	1	19680	1	0.40528	0.011791	0.038747	0.657926	1305	4	0.40528	1.41176
CTRLX04916	1	0.96116	0.9613	1	20570	0	1.1899	0.038843	0.03876	0.657926	2649	1	1.1899	1.41162
LOC103164420	6	0.47187	0.71118	1	14143	3	0.13547	0.01019	0.038765	0.657926	1221	3	0.13547	1.41156
LOC100756058	6	0.97297	0.97551	1	20811	1	0.30879	0.010205	0.038801	0.657926	1222	4	0.30879	1.41116
LOC103164579	6	0.64493	0.83545	1	16617	2	0.87612	0.010221	0.038843	0.657926	1223	4	0.87612	1.41069
Ttll5	6	0.24234	0.49133	1	9966	1	0.54783	0.010224	0.038852	0.657926	1224	4	0.54783	1.41059
LOC100765316	6	0.69425	0.85766	1	17157	1	0.80695	0.010224	0.038852	0.657926	1225	4	0.80695	1.41059
Tpd52l1	5	0.57822	0.76354	1	15658	2	-0.11982	0.011871	0.038987	0.659713	1308	2	-0.11982	1.40908
Fibcd1	6	0.12043	0.31853	0.963903	6905	4	-1.21	0.010303	0.039064	0.660495	1227	1	-1.21	1.40822
Pdcd10	5	0.73198	0.85022	1	17560	1	0.59565	0.011912	0.039103	0.66065	1309	4	0.59565	1.40779
LOC100754904	6	0.96676	0.97189	1	20667	1	-0.7479	0.010353	0.039214	0.661551	1228	3	-0.7479	1.40656
LOC100760357	5	0.0028569	0.012269	0.436102	646	2	-2.9648	0.011955	0.039238	0.661551	1312	1	-2.9648	1.40629
LOC100763915	6	0.68618	0.85458	1	17079	1	0.85829	0.010371	0.039267	0.661551	1230	4	0.85829	1.40597
CTRLX14889	1	0.96062	0.96075	1	20563	0	1.4868	0.039377	0.039302	0.661551	2667	1	1.4868	1.40559
Fabp4	6	0.67801	0.85143	1	16999	2	0.65748	0.010386	0.039308	0.661551	1232	3	0.65748	1.40552
LOC107978379	6	0.083621	0.24414	0.916285	5558	2	0.38912	0.010409	0.039363	0.661676	1233	3	0.38912	1.40491
Lrrc18	6	0.6686	0.84795	1	16901	2	-0.58469	0.010416	0.039375	0.661676	1235	2	-0.58469	1.40478
LOC100752743	6	0.77608	0.89129	1	18093	2	0.64706	0.010445	0.039458	0.662135	1236	4	0.64706	1.40386
Rab38	6	0.89616	0.94973	1	19716	1	-0.00070408	0.010454	0.039478	0.662135	1237	3	-0.00070408	1.40364
CTRLX14804	1	0.9604	0.96054	1	20557	0	1.5076	0.039597	0.039515	0.662135	2675	1	1.5076	1.40324
Acsm3	4	0.93034	0.93053	1	20076	1	0.65766	0.013614	0.039524	0.662135	1403	3	0.65766	1.40314
Csmd2	6	0.30812	0.57446	1	11494	3	-0.64442	0.010484	0.03956	0.662235	1238	2	-0.64442	1.40274
Rnase10	5	0.95151	0.95456	1	20390	1	1.1809	0.01209	0.039649	0.662471	1319	3	1.1809	1.40177
LOC100773031	6	0.30607	0.57196	1	11440	1	0.82872	0.01052	0.039661	0.662471	1241	4	0.82872	1.40164
LOC100753681	6	0.10296	0.28749	0.942649	6358	4	-1.045	0.010522	0.039665	0.662471	1242	2	-1.045	1.40159
Tp53i11	6	0.25984	0.51415	1	10350	2	0.39229	0.010553	0.039753	0.663332	1244	3	0.39229	1.40063
Tmprss11d	6	0.98787	0.98792	1	21274	0	0.88105	0.010562	0.039777	0.663332	1245	4	0.88105	1.40037
Exog	6	0.98051	0.981	1	21007	1	0.21359	0.010591	0.039857	0.663784	1247	3	0.21359	1.3995
Fscb	5	0.053137	0.15957	0.833087	4206	2	-1.9462	0.01217	0.039865	0.663784	1324	2	-1.9462	1.39941
Esyt2	6	0.13268	0.3373	0.976211	7247	2	-0.0095911	0.010622	0.039932	0.664393	1248	3	-0.0095911	1.39868
LOC103160290	5	0.11894	0.29181	0.945876	6859	4	-3.2444	0.012207	0.039968	0.664398	1330	1	-3.2444	1.39829
CTRLX15487	1	0.9599	0.96005	1	20544	0	1.5543	0.040097	0.040006	0.664398	2694	1	1.5543	1.39787
Col12a1	6	0.69531	0.85807	1	17167	2	-0.89814	0.010656	0.040023	0.664398	1250	2	-0.89814	1.39769
Smim4	6	0.0028187	0.01389	0.45371	638	1	0.7448	0.010685	0.040094	0.664578	1251	4	0.7448	1.39692
Gpr149	6	0.8198	0.91117	1	18670	2	-0.30398	0.010706	0.040154	0.664578	1252	2	-0.30398	1.39627
Cadps	4	0.21059	0.40006	1	9233	1	0.8145	0.013887	0.040163	0.664578	1413	3	0.8145	1.39617
LOC103160756	5	0.93167	0.94253	1	20100	1	0.41702	0.012291	0.040218	0.664578	1332	3	0.41702	1.39558
Pax6	6	0.40921	0.66538	1	13174	1	0.81788	0.01074	0.04024	0.664578	1254	4	0.81788	1.39534
LOC100756351	3	0.59488	0.69494	1	15905	1	1.2193	0.015369	0.040248	0.664578	1489	2	1.2193	1.39526
Zbed4	6	0.98328	0.98342	1	21107	1	0.76389	0.010755	0.040277	0.664578	1255	4	0.76389	1.39494
LOC103164511	6	0.44022	0.68809	1	13671	2	-0.17156	0.010757	0.040282	0.664578	1256	2	-0.17156	1.39489
Arfgap2	6	0.99561	0.99566	1	21575	0	0.30486	0.010767	0.040307	0.664578	1257	3	0.30486	1.39462
Mettl14	4	0.24025	0.4404	1	9913	2	-2.1616	0.013977	0.040365	0.665031	1417	2	-2.1616	1.394
CTRLX03021	1	0.95947	0.95965	1	20537	0	1.4982	0.04053	0.040439	0.665752	2720	1	1.4982	1.3932
Gatad1	6	0.76308	0.88556	1	17917	2	1.0122	0.010858	0.040541	0.666589	1260	4	1.0122	1.39211
Fyco1	6	0.54846	0.76679	1	15228	3	-0.73049	0.010862	0.040551	0.666589	1261	2	-0.73049	1.392
Nkx6-3	6	0.4003	0.65881	1	13030	2	0.75502	0.010874	0.040586	0.666675	1263	4	0.75502	1.39162
Ltbp4	6	0.7918	0.8982	1	18273	1	0.70608	0.010904	0.040656	0.667311	1266	4	0.70608	1.39088
Acss3	5	0.98775	0.98772	1	21268	0	0.57232	0.012457	0.040711	0.667724	1340	4	0.57232	1.39029
LOC100773032	6	0.7561	0.88257	1	17827	2	0.74236	0.010971	0.040839	0.66925	1267	4	0.74236	1.38892
LOC100762027	6	0.88776	0.94692	1	19608	1	0.73315	0.010981	0.040865	0.66925	1269	4	0.73315	1.38865
LOC103161518	6	0.042338	0.14268	0.812073	3681	5	-4.6266	0.011059	0.041075	0.672183	1270	1	-4.6266	1.38642
LOC103160305	4	0.93162	0.93171	1	20098	1	1.3079	0.014306	0.041116	0.672354	1429	3	1.3079	1.38599
CTRLX10969	1	0.95872	0.95888	1	20528	0	1.562	0.041275	0.041187	0.673005	2748	1	1.562	1.38524
LOC100759355	6	0.044876	0.14937	0.819098	3819	3	-2.0469	0.011123	0.041256	0.673633	1274	2	-2.0469	1.38451
Lipf	5	0.53432	0.74088	1	15028	2	0.24777	0.012668	0.041311	0.674031	1354	3	0.24777	1.38393
Gjc3	6	0.93265	0.9586	1	20114	1	0.71241	0.011219	0.041518	0.676843	1276	4	0.71241	1.38176
LOC100767757	6	0.35996	0.62881	1	12463	2	0.82814	0.011241	0.041582	0.676843	1277	4	0.82814	1.38109
Rchy1	5	0.49264	0.71678	1	14456	2	1.3119	0.012771	0.041602	0.676843	1363	3	1.3119	1.38089
Syt4	5	0.32574	0.55654	1	11854	2	0.72939	0.012775	0.041614	0.676843	1364	3	0.72939	1.38076
Noa1	6	0.11666	0.31273	0.959391	6799	4	-2.8411	0.01126	0.041638	0.676843	1279	1	-2.8411	1.38051
Kcnj10	6	0.66385	0.84613	1	16857	1	0.67649	0.01128	0.041692	0.676887	1280	4	0.67649	1.37995
CTRLX12241	1	0.9582	0.95836	1	20518	0	1.7919	0.041801	0.041733	0.676887	2774	1	1.7919	1.37952
LOC100758702	6	0.98288	0.98306	1	21098	1	0.41923	0.011297	0.041734	0.676887	1281	4	0.41923	1.37951
LOC100767322	6	0.81496	0.90889	1	18600	1	-0.25482	0.011329	0.041816	0.677354	1282	2	-0.25482	1.37866
Gpr183	6	0.90151	0.95083	1	19761	1	0.73612	0.01134	0.04185	0.677354	1283	4	0.73612	1.3783
Slc35g6	6	0.97095	0.97425	1	20761	1	0.75011	0.011343	0.041855	0.677354	1284	4	0.75011	1.37825
CTRLX01170	1	0.958	0.95817	1	20515	0	1.3876	0.041996	0.041926	0.678002	2782	1	1.3876	1.37752
Hnrnpc	5	0.91714	0.93525	1	19923	1	-0.33608	0.012927	0.042036	0.678619	1368	2	-0.33608	1.37638
CTRLX01140	1	0.95788	0.95804	1	20510	0	1.5611	0.042123	0.04205	0.678619	2788	1	1.5611	1.37623
Slc25a32	6	0.98776	0.9878	1	21269	0	0.80365	0.011418	0.042057	0.678619	1285	4	0.80365	1.37616
Itgb3bp	6	0.96712	0.97206	1	20675	1	0.011122	0.011446	0.042122	0.678925	1286	3	0.011122	1.37549
Pthlh	6	0.26528	0.52108	1	10476	2	0.80547	0.011451	0.042138	0.678925	1287	4	0.80547	1.37533
LOC107979123	5	0.66354	0.81025	1	16853	1	0.61397	0.013001	0.042253	0.680274	1373	4	0.61397	1.37414
Stk25	6	0.61673	0.81567	1	16207	2	-0.07161	0.011511	0.042296	0.680473	1289	3	-0.07161	1.3737
LOC100752904	6	0.95891	0.96801	1	20530	1	0.7795	0.011533	0.042348	0.680473	1290	4	0.7795	1.37317
Spata2l	6	0.46863	0.70883	1	14086	2	0.2788	0.01155	0.042395	0.680473	1292	3	0.2788	1.37269
Fam196b	5	0.47156	0.69739	1	14140	2	0.83104	0.013058	0.042426	0.680473	1376	3	0.83104	1.37237
LOC100774296	5	0.85578	0.91298	1	19130	1	0.81519	0.013094	0.042528	0.680473	1377	4	0.81519	1.37133
Madcam1	6	0.84488	0.92357	1	18978	1	0.71166	0.011606	0.042553	0.680473	1295	4	0.71166	1.37107
CTRLX06381	1	0.95736	0.95751	1	20505	0	1.2854	0.04264	0.042571	0.680473	2815	1	1.2854	1.37089
LOC100770402	6	0.81948	0.91101	1	18666	2	0.76813	0.01163	0.042606	0.680473	1296	4	0.76813	1.37053
LOC100766705	4	0.90385	0.90888	1	19788	1	0.79959	0.014941	0.042608	0.680473	1468	3	0.79959	1.37051
Sardh	6	0.21174	0.45066	1	9273	2	0.1712	0.011641	0.042634	0.680473	1297	3	0.1712	1.37024
CTRLX00950	1	0.95729	0.95744	1	20503	0	1.6516	0.042708	0.042634	0.680473	2821	1	1.6516	1.37024
Plcl1	5	0.12635	0.30543	0.953507	7070	2	-0.78143	0.01313	0.042638	0.680473	1379	1	-0.78143	1.3702
Pef1	6	0.23294	0.47903	1	9735	2	0.62869	0.011683	0.042741	0.680947	1300	4	0.62869	1.36916
CTRLX12861	1	0.95719	0.95733	1	20502	0	1.7071	0.042809	0.042745	0.680947	2825	1	1.7071	1.36911
Slc7a13	5	0.087718	0.23174	0.909495	5717	3	-1.2808	0.013172	0.042761	0.680947	1380	2	-1.2808	1.36895
Plxnd1	6	0.32031	0.58919	1	11745	2	0.18673	0.0117	0.042795	0.680992	1303	4	0.18673	1.36861
LOC100775016	4	0.91354	0.91619	1	19891	1	1.0136	0.015127	0.043049	0.684531	1478	3	1.0136	1.36604
Lrit2	6	0.98216	0.98243	1	21069	1	0.84115	0.011814	0.04309	0.684681	1306	4	0.84115	1.36562
Tacr2	6	0.25829	0.51212	1	10322	1	0.34172	0.011845	0.043183	0.68567	1307	4	0.34172	1.36469
LOC107977314	6	0.87237	0.93823	1	19371	2	-0.39322	0.011915	0.04336	0.687972	1310	2	-0.39322	1.36291
LOC100767899	4	0.24133	0.44184	1	9939	1	0.88119	0.015318	0.043457	0.689022	1484	3	0.88119	1.36194
Adcy4	6	0.9729	0.97545	1	20809	1	0.64691	0.011971	0.043509	0.689347	1313	4	0.64691	1.36142
Sh2b2	6	0.77558	0.89109	1	18084	1	0.78883	0.011989	0.043563	0.689701	1314	4	0.78883	1.36088
Vipas39	6	0.67487	0.85027	1	16962	1	0.53326	0.01202	0.043646	0.690301	1316	4	0.53326	1.36006
LOC100766632	5	0.84553	0.91004	1	18986	1	0.70765	0.013504	0.043679	0.690301	1395	3	0.70765	1.35973
CTRLX12771	1	0.95625	0.95635	1	20485	0	2.0096	0.04375	0.043696	0.690301	2873	1	2.0096	1.35956
Osbpl9	6	0.84647	0.92439	1	19000	2	0.81671	0.012055	0.043738	0.690482	1317	4	0.81671	1.35914
LOC100758661	6	0.0039369	0.018951	0.498672	796	3	-0.14758	0.01208	0.043809	0.691097	1318	3	-0.14758	1.35844
Nek3	6	0.99412	0.99415	1	21509	0	1.0674	0.012105	0.043878	0.691406	1320	4	1.0674	1.35775
Rnf212b	6	0.56283	0.77704	1	15453	1	0.8258	0.01211	0.043892	0.691406	1321	4	0.8258	1.35761
Aspscr1	6	0.59857	0.80274	1	15952	2	-0.45229	0.01213	0.043946	0.691719	1322	2	-0.45229	1.35708
LOC100757422	6	0.4085	0.66485	1	13165	2	0.63975	0.012143	0.04398	0.691719	1323	4	0.63975	1.35674
Hs3st6	6	0.83908	0.92069	1	18909	2	0.63779	0.012181	0.044076	0.691719	1325	3	0.63779	1.3558
Znf319	6	0.4676	0.70809	1	14074	2	0.46133	0.012184	0.044082	0.691719	1326	4	0.46133	1.35574
Tmem215	6	0.67798	0.85142	1	16998	2	0.33933	0.012184	0.044084	0.691719	1327	3	0.33933	1.35572
R3hcc1	6	0.99919	0.99921	1	21763	0	0.49836	0.012195	0.044114	0.691719	1328	4	0.49836	1.35542
Kcnj6	6	0.6275	0.82316	1	16368	2	0.61228	0.0122	0.044133	0.691719	1329	4	0.61228	1.35524
Syndig1	6	0.37927	0.64326	1	12733	3	-0.34062	0.012267	0.044304	0.693901	1331	3	-0.34062	1.35356
Ccnt2	6	0.63946	0.83155	1	16545	3	-0.83292	0.012318	0.044448	0.695166	1334	2	-0.83292	1.35215
Cc2d2a	6	0.5614	0.776	1	15433	3	-0.55643	0.012318	0.044448	0.695166	1335	2	-0.55643	1.35215
Gpr108	6	0.98904	0.98909	1	21316	0	0.54109	0.012361	0.044561	0.69643	1336	4	0.54109	1.35105
Pappa2	6	0.99518	0.99523	1	21558	0	0.71714	0.012409	0.044702	0.697794	1337	4	0.71714	1.34967
Slc25a4	6	0.98514	0.98526	1	21175	0	0.13879	0.012418	0.044725	0.697794	1338	3	0.13879	1.34945
LOC100761892	6	0.58768	0.79495	1	15796	2	0.61584	0.012426	0.04475	0.697794	1339	4	0.61584	1.34921
CTRLX13068	1	0.95521	0.95528	1	20465	0	1.4299	0.044792	0.044775	0.697794	2922	1	1.4299	1.34896
CTRLX19370	1	0.95513	0.9552	1	20463	0	1.2704	0.044869	0.044852	0.698287	2925	1	1.2704	1.34822
LOC100764100	6	0.17765	0.40338	1	8446	3	-2.0034	0.012469	0.044871	0.698287	1341	2	-2.0034	1.34803
Nexn	6	0.61359	0.81341	1	16159	2	0.17924	0.012493	0.044953	0.698529	1342	3	0.17924	1.34724
Ubac2	6	0.61831	0.8168	1	16223	3	-0.02209	0.0125	0.044972	0.698529	1343	3	-0.02209	1.34706
Taf5l	6	0.60062	0.80421	1	15982	3	-0.66577	0.012518	0.045023	0.698529	1344	3	-0.66577	1.34657
Cabp5	6	0.72067	0.86802	1	17426	1	0.66648	0.012542	0.045084	0.698529	1345	4	0.66648	1.34598
Tmem244	5	0.7288	0.84828	1	17517	2	-1.2839	0.013996	0.045109	0.698529	1418	2	-1.2839	1.34574
Rnf39	6	0.36129	0.62982	1	12476	3	0.24859	0.012557	0.045123	0.698529	1346	3	0.24859	1.3456
CTRLX04834	1	0.95485	0.95493	1	20457	0	1.0763	0.045148	0.045137	0.698529	2937	1	1.0763	1.34547
Nkx3-2	6	0.99297	0.99301	1	21472	0	0.37711	0.012569	0.045154	0.698529	1347	3	0.37711	1.3453
CTRLX04935	1	0.95481	0.95489	1	20456	0	1.3835	0.045191	0.045182	0.698529	2939	1	1.3835	1.34503
Pkd1l1	6	0.84029	0.9213	1	18920	2	0.74675	0.012597	0.045233	0.698529	1348	4	0.74675	1.34454
Nktr	6	0.34717	0.6193	1	12281	2	0.68831	0.012639	0.045347	0.698529	1349	4	0.68831	1.34345
Vamp2	6	0.99044	0.99048	1	21363	0	0.48162	0.012641	0.045352	0.698529	1350	4	0.48162	1.3434
Grik5	6	0.19628	0.42943	1	8933	3	-0.34053	0.012644	0.045359	0.698529	1351	3	-0.34053	1.34334
LOC100751727	6	0.89829	0.95015	1	19734	1	0.82169	0.012646	0.045365	0.698529	1352	4	0.82169	1.34328
Gjb2	6	0.93108	0.95812	1	20084	1	0.71734	0.012654	0.045386	0.698529	1353	4	0.71734	1.34308
Epc1	4	0.79241	0.84996	1	18280	1	1.3191	0.016161	0.045403	0.698529	1541	3	1.3191	1.34292
Lats2	6	0.45086	0.69594	1	13840	2	0.53658	0.012671	0.045435	0.698529	1355	4	0.53658	1.34261
Clec12a	6	0.98258	0.98281	1	21088	1	0.51075	0.012697	0.045504	0.698529	1356	4	0.51075	1.34195
Adgra2	6	0.98155	0.98188	1	21051	1	0.52104	0.012709	0.045536	0.698529	1358	3	0.52104	1.34165
Gabrb1	6	0.87956	0.94224	1	19475	1	0.67188	0.012716	0.045554	0.698529	1359	4	0.67188	1.34147
Mmp13	6	0.4517	0.69655	1	13855	2	-0.65069	0.012717	0.045556	0.698529	1360	2	-0.65069	1.34145
LOC100764765	6	0.9813	0.98167	1	21041	1	0.52929	0.012735	0.045616	0.698955	1361	4	0.52929	1.34088
CTRLX19066	1	0.95433	0.95442	1	20440	0	1.7095	0.045674	0.045677	0.699401	2962	1	1.7095	1.3403
Kdm1a	6	0.98754	0.98759	1	21256	0	0.61316	0.01277	0.045717	0.699528	1362	4	0.61316	1.33992
LOC100767678	1	0.95421	0.95431	1	20435	0	1.8738	0.045792	0.04579	0.700146	2968	1	1.8738	1.33923
Esrp1	6	0.011442	0.050727	0.622164	1679	5	-1.4551	0.012821	0.045845	0.7005	1366	1	-1.4551	1.33871
Ammecr1	5	0.9636	0.96408	1	20617	1	0.33091	0.014328	0.046063	0.703105	1430	4	0.33091	1.33665
Pex5l	6	0.24491	0.4947	1	10024	2	0.40766	0.012908	0.046079	0.703105	1367	3	0.40766	1.3365
CTRLX02017	1	0.95387	0.95397	1	20432	0	1.7848	0.046131	0.046127	0.703339	2987	1	1.7848	1.33604
Kiaa0226l	6	0.63653	0.8295	1	16495	1	0.67201	0.012963	0.046241	0.703496	1369	4	0.67201	1.33497
LOC100756752	5	0.96779	0.96797	1	20688	1	0.65743	0.014403	0.046275	0.703496	1435	3	0.65743	1.33465
Wdr60	6	0.4079	0.66441	1	13153	2	0.047154	0.012984	0.046298	0.703496	1370	3	0.047154	1.33444
Thumpd2	5	0.60328	0.77701	1	16020	1	0.79027	0.01442	0.046325	0.703496	1436	4	0.79027	1.33418
Clec7a	6	0.69658	0.85856	1	17176	1	0.52879	0.012996	0.046326	0.703496	1371	4	0.52879	1.33418
Wnt10a	6	0.56753	0.78043	1	15516	1	0.52048	0.012997	0.04633	0.703496	1372	4	0.52048	1.33414
Pip4k2a	6	0.92537	0.95656	1	20016	1	0.84845	0.013026	0.046407	0.704174	1374	4	0.84845	1.33342
LOC100752562	6	0.67622	0.85078	1	16975	2	0.45396	0.013052	0.04648	0.704791	1375	4	0.45396	1.33273
LOC100751709	4	0.16419	0.33404	0.97588	8087	2	-1.1477	0.016658	0.046536	0.705159	1566	1	-1.1477	1.33221
Mctp2	6	0.94203	0.96158	1	20241	1	1.1426	0.013097	0.046604	0.705699	1378	4	1.1426	1.33158
LOC100756692	5	0.79861	0.89236	1	18371	1	0.5086	0.01454	0.046667	0.706169	1441	4	0.5086	1.33099
Cdk5rap1	6	0.98929	0.98933	1	21325	0	0.58972	0.013201	0.046868	0.70741	1381	3	0.58972	1.32912
Prkce	6	0.74227	0.87673	1	17689	1	0.61681	0.013217	0.046907	0.70741	1383	3	0.61681	1.32876
LOC103158672	5	0.09311	0.2424	0.915348	5933	3	-3.6179	0.014623	0.046914	0.70741	1443	2	-3.6179	1.3287
Ankrd10	6	0.76863	0.88799	1	17989	1	0.61953	0.013224	0.046928	0.70741	1384	4	0.61953	1.32857
Cwh43	5	0.4398	0.66784	1	13658	1	0.46465	0.01464	0.046954	0.70741	1444	4	0.46465	1.32833
Smoc2	5	0.78712	0.88484	1	18212	1	0.33396	0.014644	0.04697	0.70741	1445	4	0.33396	1.32818
Clec1a	6	0.91652	0.95432	1	19914	1	0.4552	0.013251	0.046991	0.70741	1385	3	0.4552	1.32799
LOC100756290	6	0.57526	0.78596	1	15619	2	0.70586	0.013257	0.047008	0.70741	1386	4	0.70586	1.32783
Mgrn1	6	0.34533	0.61793	1	12256	3	0.046608	0.013271	0.047043	0.707462	1387	3	0.046608	1.3275
LOC100756919	6	0.14765	0.35974	0.988306	7662	2	0.29771	0.013321	0.047175	0.70843	1388	3	0.29771	1.32629
Slc5a10	6	0.36521	0.63277	1	12540	2	0.55321	0.013324	0.047183	0.70843	1389	4	0.55321	1.32621
LOC100771408	4	0.21314	0.40356	1	9306	3	-1.7642	0.016959	0.047205	0.70843	1583	1	-1.7642	1.32601
LOC100766198	5	0.96674	0.96699	1	20666	1	0.33434	0.014741	0.047258	0.708738	1452	4	0.33434	1.32552
LOC103164102	6	0.98588	0.98597	1	21200	0	0.87996	0.0134	0.047377	0.710035	1390	4	0.87996	1.32443
Ubxn11	6	0.7174	0.86677	1	17390	2	-0.60231	0.013424	0.047445	0.71029	1391	2	-0.60231	1.32381
LOC100771593	5	0.97951	0.97959	1	20976	0	0.85885	0.014817	0.047496	0.71029	1459	4	0.85885	1.32334
LOC100767934	5	0.98122	0.98133	1	21037	0	0.1663	0.014851	0.047601	0.71029	1462	3	0.1663	1.32238
Ccni	6	0.8298	0.91606	1	18776	1	0.64611	0.013497	0.047643	0.71029	1392	4	0.64611	1.322
Defb136	6	0.95698	0.96719	1	20499	1	0.78426	0.013498	0.047643	0.71029	1393	4	0.78426	1.322
Nt5m	6	0.92838	0.95739	1	20051	1	0.77335	0.0135	0.047649	0.71029	1394	4	0.77335	1.32195
Cd27	6	0.58634	0.79399	1	15774	1	0.99604	0.013508	0.047672	0.71029	1396	4	0.99604	1.32174
Slc6a11	6	0.50434	0.73492	1	14631	1	0.65988	0.013513	0.047686	0.71029	1397	4	0.65988	1.32161
LOC100770098	5	0.98581	0.98581	1	21193	0	0.41471	0.014886	0.0477	0.71029	1464	4	0.41471	1.32148
LOC103164445	6	0.87759	0.94114	1	19453	1	0.76795	0.013524	0.047718	0.71029	1398	4	0.76795	1.32132
Sarm1	6	0.57668	0.78698	1	15639	2	0.52306	0.013542	0.047762	0.710357	1399	4	0.52306	1.32092
LOC100753372	6	0.83456	0.91845	1	18833	2	0.70717	0.013552	0.047791	0.710357	1400	4	0.70717	1.32065
LOC100772505	5	0.7928	0.88854	1	18289	1	0.51001	0.014935	0.047844	0.710357	1467	4	0.51001	1.32017
Nfib	6	0.19116	0.42233	1	8817	2	0.29611	0.013575	0.047852	0.710357	1401	4	0.29611	1.3201
Sh3bp4	6	0.52085	0.74694	1	14845	1	0.51672	0.013587	0.047889	0.71042	1402	4	0.51672	1.31976
Srrm2	6	0.4982	0.7304	1	14547	3	-0.40247	0.013625	0.047986	0.71138	1404	2	-0.40247	1.31889
Adamtsl4	6	0.04761	0.15649	0.830664	3938	3	-1.3495	0.013638	0.048021	0.711414	1405	3	-1.3495	1.31857
CTRL00130	1	0.95193	0.95206	1	20400	0	1.0096	0.048072	0.048089	0.711944	3090	1	1.0096	1.31795
CTRLX10471	1	0.95183	0.95197	1	20397	0	1.4279	0.048174	0.048202	0.712728	3096	1	1.4279	1.31693
Zscan10	6	0.85805	0.93048	1	19155	1	0.69915	0.013726	0.048239	0.712728	1406	4	0.69915	1.3166
Nipal4	5	0.99523	0.99519	1	21562	0	0.35994	0.015074	0.048252	0.712728	1474	4	0.35994	1.31648
LOC107979118	5	0.51621	0.73165	1	14782	2	1.4997	0.015087	0.048292	0.712728	1475	3	1.4997	1.31612
Leng1	6	0.981	0.9814	1	21023	1	0.67259	0.01375	0.048305	0.712728	1407	4	0.67259	1.31601
Krtdap	6	0.97821	0.97917	1	20939	1	0.65275	0.013765	0.048344	0.712815	1408	4	0.65275	1.31566
LOC100751895	6	0.90468	0.95152	1	19796	1	0.94398	0.013811	0.048462	0.714053	1409	4	0.94398	1.3146
LOC100759406	3	0.98127	0.98139	1	21039	0	0.39945	0.018734	0.048493	0.714053	1670	3	0.39945	1.31432
Fam155a	6	0.84563	0.92394	1	18989	1	0.22326	0.013843	0.048546	0.714264	1410	4	0.22326	1.31385
Enpp1	6	0.22033	0.46213	1	9466	1	0.64222	0.013854	0.048572	0.714264	1411	4	0.64222	1.31361
Rhobtb3	6	0.03678	0.12776	0.78979	3395	3	-0.64488	0.013875	0.048621	0.714503	1412	3	-0.64488	1.31318
Lrrc69	5	0.12579	0.30438	0.953507	7049	1	-0.3402	0.015224	0.048699	0.714812	1480	2	-0.3402	1.31248
Dnah2	6	0.7709	0.88902	1	18018	1	0.78466	0.013902	0.048708	0.714812	1414	4	0.78466	1.3124
LOC100774786	6	0.54376	0.76346	1	15163	3	-0.49228	0.013927	0.048777	0.715348	1415	3	-0.49228	1.31178
Cmya5	6	0.98958	0.98964	1	21331	0	0.48108	0.013946	0.048825	0.715578	1416	3	0.48108	1.31136
LOC103163291	5	0.99604	0.99599	1	21595	0	0.5188	0.015322	0.048993	0.717563	1485	4	0.5188	1.30987
Ltb4r	6	0.59866	0.80281	1	15953	3	-0.62071	0.014027	0.049028	0.717587	1419	2	-0.62071	1.30956
LOC100773254	6	0.27634	0.53504	1	10763	2	0.66294	0.01405	0.049091	0.717785	1420	4	0.66294	1.309
CTRLX15510	1	0.95096	0.95112	1	20384	0	1.851	0.049038	0.049107	0.717785	3141	1	1.851	1.30886
Bloc1s5	6	0.98292	0.98309	1	21102	1	0.71863	0.014086	0.049195	0.718182	1421	4	0.71863	1.30808
LOC100753465	5	0.012291	0.047799	0.612802	1767	2	-1.5016	0.015391	0.0492	0.718182	1491	2	-1.5016	1.30803
LOC100756949	3	0.9516	0.95185	1	20394	0	1.3183	0.019044	0.049273	0.71853	1694	2	1.3183	1.30739
Ccdc85a	6	0.4384	0.68672	1	13639	2	0.32601	0.014128	0.049289	0.71853	1422	4	0.32601	1.30725
LOC100753276	6	0.31179	0.57894	1	11578	2	0.56361	0.014142	0.04933	0.718594	1423	4	0.56361	1.30689
LOC103158934	5	0.9826	0.98267	1	21090	0	-0.037304	0.015464	0.049411	0.718594	1495	2	-0.037304	1.30618
Pnp	6	0.94023	0.96097	1	20216	1	0.67085	0.014173	0.049414	0.718594	1424	4	0.67085	1.30615
Abcd4	6	0.53644	0.7582	1	15061	1	0.29541	0.014177	0.049425	0.718594	1425	3	0.29541	1.30605
LOC100759903	6	0.9501	0.96444	1	20367	1	0.55134	0.014199	0.049494	0.718688	1426	4	0.55134	1.30545
LOC103162643	5	0.99249	0.99248	1	21440	0	1.0639	0.015494	0.049499	0.718688	1496	4	1.0639	1.3054
Grtp1	6	0.77276	0.88979	1	18046	1	0.51575	0.014213	0.04953	0.718688	1427	4	0.51575	1.30513
Add1	5	0.24432	0.47225	1	10010	1	1.2561	0.015563	0.049695	0.720194	1499	3	1.2561	1.30369
Fmo5	6	0.75185	0.88075	1	17779	2	0.081519	0.014279	0.049699	0.720194	1428	3	0.081519	1.30365
LOC100755310	5	0.99589	0.99585	1	21586	0	0.4489	0.01559	0.049775	0.720818	1501	4	0.4489	1.30299
Tnfrsf17	6	0.64765	0.83739	1	16660	2	0.49847	0.014344	0.049875	0.720937	1431	3	0.49847	1.30212
LOC100765594	5	0.23742	0.46498	1	9840	1	0.61201	0.015646	0.049941	0.720937	1505	4	0.61201	1.30154
LOC100767563	6	0.99747	0.9975	1	21663	0	0.62774	0.014369	0.049946	0.720937	1432	4	0.62774	1.3015
Homer2	6	0.48384	0.71991	1	14336	2	0.6214	0.014388	0.050001	0.720937	1433	4	0.6214	1.30102
CTRLX10195	1	0.95007	0.95026	1	20366	0	1.3458	0.049928	0.050006	0.720937	3199	1	1.3458	1.30098
LOC100754026	4	0.22196	0.41562	1	9506	3	-2.0364	0.01823	0.050008	0.720937	1643	1	-2.0364	1.30096
LOC100758637	6	0.99717	0.99722	1	21647	0	0.34263	0.014394	0.050014	0.720937	1434	4	0.34263	1.30091
Hgf	5	0.34318	0.5741	1	12218	1	0.832	0.0157	0.050099	0.721273	1506	4	0.832	1.30017
Tmco3	5	0.25215	0.48047	1	10191	2	0.5741	0.015704	0.050107	0.721273	1507	3	0.5741	1.3001
Map4k4	6	0.78725	0.8962	1	18215	2	0.62278	0.01444	0.050136	0.721273	1437	4	0.62278	1.29985
B3glct	5	0.10788	0.27102	0.936151	6544	2	0.78893	0.015729	0.050176	0.721349	1509	3	0.78893	1.2995
Arl10	6	0.8526	0.92761	1	19094	2	0.45518	0.014487	0.050251	0.721349	1438	3	0.45518	1.29886
Snurf	4	0.91696	0.91895	1	19920	1	0.73687	0.018347	0.050267	0.721349	1650	2	0.73687	1.29872
Fam120a	6	0.42391	0.67618	1	13427	1	0.66318	0.014505	0.050295	0.721349	1439	4	0.66318	1.29848
Atxn1l	6	0.98329	0.98343	1	21108	1	0.59372	0.01451	0.050306	0.721349	1440	4	0.59372	1.29838
Vcam1	5	0.99257	0.99256	1	21446	0	0.42681	0.015784	0.050341	0.721376	1513	3	0.42681	1.29808
CTRLX19966	1	0.94967	0.94986	1	20354	0	1.6969	0.050335	0.050394	0.721662	3221	1	1.6969	1.29762
Plac1	6	0.96404	0.97045	1	20623	1	0.66624	0.014582	0.050501	0.72273	1442	4	0.66624	1.2967
LOC100773268	5	0.89364	0.92553	1	19689	1	0.27573	0.015864	0.050557	0.723054	1520	4	0.27573	1.29622
LOC103162452	3	0.90784	0.9079	1	19823	0	-0.060661	0.019612	0.050618	0.723448	1729	1	-0.060661	1.2957
Gata2	6	0.59278	0.79862	1	15868	1	0.83421	0.014646	0.050679	0.72362	1446	4	0.83421	1.29517
Cbln3	6	0.81391	0.90839	1	18579	1	0.62439	0.014671	0.050749	0.72362	1447	4	0.62439	1.29457
Actr3	6	0.09142	0.26193	0.931688	5862	4	-4.4421	0.014681	0.050776	0.72362	1448	1	-4.4421	1.29434
Aebp2	6	0.77419	0.89041	1	18061	2	0.20207	0.014696	0.050813	0.72362	1449	3	0.20207	1.29403
LOC107980300	6	0.65488	0.84238	1	16757	1	0.34188	0.014712	0.050858	0.72362	1450	3	0.34188	1.29364
Smim11a	6	0.0077292	0.035511	0.564877	1299	2	0.71706	0.014717	0.050869	0.72362	1451	4	0.71706	1.29355
LOC100765282	4	0.078891	0.2026	0.882268	5353	1	0.66237	0.018605	0.050869	0.72362	1661	3	0.66237	1.29355
Helb	6	0.92268	0.95587	1	19976	1	0.5395	0.014759	0.050982	0.72362	1454	4	0.5395	1.29258
Agap3	6	0.9961	0.99615	1	21597	0	0.58032	0.014763	0.050993	0.72362	1455	4	0.58032	1.29249
Syce2	6	0.8518	0.92719	1	19082	2	0.92676	0.014771	0.051013	0.72362	1456	4	0.92676	1.29232
Btbd2	6	0.29591	0.55946	1	11210	4	-1.8612	0.014781	0.051043	0.72362	1457	1	-1.8612	1.29206
LOC100765925	3	0.94264	0.94283	1	20250	0	1.1836	0.019797	0.051062	0.72362	1740	2	1.1836	1.2919
Fut11	6	0.87705	0.94083	1	19447	1	0.63046	0.014795	0.051078	0.72362	1458	4	0.63046	1.29177
Gp6	5	0.91923	0.93625	1	19942	1	0.62651	0.016055	0.051112	0.72362	1535	4	0.62651	1.29148
LOC100773845	6	0.89848	0.95018	1	19738	1	0.14984	0.014827	0.051157	0.72362	1460	3	0.14984	1.29109
Arhgef26	5	0.072644	0.20096	0.881126	5109	1	0.28657	0.016073	0.051158	0.72362	1536	4	0.28657	1.29109
Gins1	6	0.90491	0.95158	1	19800	1	0.39718	0.014849	0.051204	0.723792	1461	4	0.39718	1.2907
Stbd1	6	0.88965	0.94801	1	19640	2	0.8218	0.014874	0.051276	0.724353	1463	4	0.8218	1.29009
LOC100752166	4	0.55639	0.71209	1	15357	1	0.54446	0.018837	0.051362	0.724598	1681	3	0.54446	1.28936
Tex13a	6	0.40693	0.66368	1	13140	3	0.29172	0.014909	0.051372	0.724598	1465	3	0.29172	1.28927
Matn2	6	0.72792	0.87089	1	17506	2	0.75243	0.014931	0.051427	0.724598	1466	4	0.75243	1.28881
Rcbtb1	5	0.63466	0.79411	1	16464	1	0.95433	0.016173	0.051462	0.724598	1543	4	0.95433	1.28851
LOC100763014	5	0.94215	0.94842	1	20245	1	-2.359	0.016187	0.051512	0.724598	1544	1	-2.359	1.28809
Stau2	5	0.4228	0.65183	1	13408	3	-0.42986	0.016195	0.051536	0.724598	1545	2	-0.42986	1.28789
Angptl5	6	0.53116	0.75446	1	14981	3	-0.81554	0.014977	0.051548	0.724598	1469	3	-0.81554	1.28779
Rcor1	6	0.45424	0.69841	1	13884	2	-0.091495	0.014982	0.051561	0.724598	1470	3	-0.091495	1.28768
Ankfy1	6	0.5936	0.7992	1	15881	3	-0.12773	0.01499	0.051592	0.724598	1471	3	-0.12773	1.28742
Ipp	5	0.70641	0.83505	1	17294	1	0.25884	0.016226	0.05163	0.724679	1546	3	0.25884	1.2871
LOC103160023	6	0.98903	0.98908	1	21313	0	0.44078	0.015032	0.051707	0.725287	1472	3	0.44078	1.28645
Cdrt4	6	0.99744	0.99746	1	21661	0	0.70003	0.015056	0.051765	0.725634	1473	4	0.70003	1.28596
Papolg	5	0.84469	0.9098	1	18975	1	1.0572	0.016295	0.051828	0.726042	1550	3	1.0572	1.28544
Mapk8	6	0.96406	0.97045	1	20624	1	0.79644	0.015103	0.05188	0.726042	1476	4	0.79644	1.285
LOC100761790	6	0.80263	0.90308	1	18420	1	0.53674	0.01511	0.051894	0.726042	1477	3	0.53674	1.28488
LOC107977426	5	0.22903	0.45599	1	9650	1	0.70186	0.016335	0.051941	0.726042	1551	3	0.70186	1.28449
LOC103158814	6	0.8328	0.91758	1	18805	1	0.29751	0.015133	0.05196	0.726042	1479	4	0.29751	1.28433
Prpsap2	5	0.98997	0.98999	1	21346	0	1.0366	0.016458	0.052318	0.73058	1553	3	1.0366	1.28135
Rab7b	6	0.43278	0.68264	1	13559	1	0.075715	0.015283	0.052352	0.730588	1481	3	0.075715	1.28107
Efcab5	6	0.081043	0.23817	0.911893	5444	2	-0.64708	0.015315	0.052424	0.730893	1482	3	-0.64708	1.28047
Ptgs2	6	0.99324	0.99327	1	21480	0	0.7922	0.015323	0.05244	0.730893	1486	4	0.7922	1.28034
Ccnd2	6	0.96807	0.97256	1	20694	1	-0.19053	0.015337	0.05248	0.730976	1487	2	-0.19053	1.28001
Slc34a1	6	0.31205	0.57925	1	11581	3	-0.086731	0.01536	0.052536	0.731298	1488	3	-0.086731	1.27954
Mtmr14	6	0.64172	0.83318	1	16572	2	0.44893	0.015384	0.052609	0.731366	1490	4	0.44893	1.27894
LOC100763539	6	0.47409	0.71279	1	14166	3	-2.645	0.015404	0.052669	0.731366	1492	2	-2.645	1.27844
Agt	6	0.98591	0.986	1	21201	0	0.29054	0.015412	0.052687	0.731366	1493	3	0.29054	1.2783
LOC100759999	6	0.79535	0.89982	1	18318	2	0.35278	0.015429	0.052734	0.731366	1494	3	0.35278	1.27791
LOC100766223	5	0.97984	0.97994	1	20989	0	0.76864	0.016604	0.052739	0.731366	1562	4	0.76864	1.27787
LOC100773143	5	0.59459	0.77226	1	15899	2	-0.32195	0.016605	0.052741	0.731366	1563	2	-0.32195	1.27785
LOC100760380	6	0.95033	0.96452	1	20373	1	0.74877	0.015509	0.052945	0.73342	1497	4	0.74877	1.27618
Slc17a4	5	0.84612	0.91021	1	18996	1	0.85051	0.016685	0.052969	0.73342	1568	3	0.85051	1.27598
Sult1b1	3	0.89899	0.89914	1	19742	0	2.8206	0.02059	0.053047	0.73342	1774	2	2.8206	1.27534
Rhbdd3	6	0.84815	0.92528	1	19032	1	0.52009	0.015542	0.053051	0.73342	1498	4	0.52009	1.27531
CTRLX17070	1	0.94696	0.94711	1	20311	0	1.5095	0.053038	0.053057	0.73342	3350	1	1.5095	1.27526
CTRLX17097	1	0.94688	0.94704	1	20310	0	1.3993	0.053123	0.053133	0.73375	3356	1	1.3993	1.27464
Cped1	6	0.12124	0.31973	0.964962	6929	2	0.6575	0.01558	0.053148	0.73375	1500	4	0.6575	1.27451
LOC100768076	6	0.9715	0.97458	1	20773	1	0.37488	0.015621	0.053257	0.734258	1502	3	0.37488	1.27362
Atp2a3	6	0.82068	0.91159	1	18677	1	0.2523	0.015627	0.053275	0.734258	1503	3	0.2523	1.27348
Bax	6	0.41	0.66596	1	13187	1	0.63693	0.015639	0.053304	0.734258	1504	4	0.63693	1.27324
Sat1	5	0.96877	0.96891	1	20710	0	0.52357	0.016798	0.053319	0.734258	1573	4	0.52357	1.27312
Hgfac	6	0.19371	0.42587	1	8870	2	0.48431	0.015718	0.053501	0.73596	1508	4	0.48431	1.27164
LOC100752478	5	0.73179	0.8501	1	17555	1	0.42574	0.016867	0.05351	0.73596	1578	4	0.42574	1.27157
F12	6	0.45052	0.69567	1	13834	2	0.23406	0.015748	0.053578	0.736218	1510	3	0.23406	1.27101
Csf1	6	0.98557	0.98567	1	21187	0	0.7245	0.015758	0.053609	0.736218	1511	4	0.7245	1.27076
Ahnak2	6	0.77246	0.88967	1	18044	2	-0.38867	0.015763	0.053629	0.736218	1512	2	-0.38867	1.2706
LOC100763499	6	0.41972	0.67311	1	13349	3	-0.21541	0.015801	0.053726	0.736911	1514	3	-0.21541	1.26982
Bcl11a	6	0.837	0.91967	1	18870	2	0.33708	0.015808	0.053747	0.736911	1515	4	0.33708	1.26965
Unc45b	6	0.51356	0.74168	1	14750	3	0.22919	0.015846	0.053848	0.737372	1517	3	0.22919	1.26883
LOC103163835	6	0.18827	0.41828	1	8744	3	-0.59437	0.015853	0.053871	0.737372	1518	3	-0.59437	1.26864
Slc18a3	6	0.44073	0.68848	1	13679	2	0.55609	0.015861	0.053889	0.737372	1519	4	0.55609	1.2685
Slc40a1	6	0.57343	0.78468	1	15592	2	0.32544	0.015878	0.053935	0.737372	1521	3	0.32544	1.26813
Slc50a1	6	0.50911	0.73843	1	14685	1	0.13244	0.015921	0.054057	0.737372	1522	3	0.13244	1.26715
Tcf7	6	0.24254	0.49158	1	9974	3	-0.13229	0.015929	0.05407	0.737372	1523	3	-0.13229	1.26704
LOC100772327	6	0.99746	0.99748	1	21662	0	0.70076	0.015941	0.054102	0.737372	1524	4	0.70076	1.26679
LOC100754768	6	0.73736	0.87474	1	17623	2	0.79817	0.015947	0.054114	0.737372	1525	4	0.79817	1.26669
LOC100768287	6	0.99786	0.99788	1	21687	0	-0.18455	0.015948	0.054118	0.737372	1526	3	-0.18455	1.26666
Hspb3	6	0.99003	0.99008	1	21349	0	0.27103	0.015986	0.054219	0.737372	1528	4	0.27103	1.26585
Hes1	6	0.78993	0.89738	1	18244	1	0.55173	0.015987	0.054223	0.737372	1529	4	0.55173	1.26582
LOC100757709	6	0.54418	0.76378	1	15171	2	0.3726	0.016008	0.054283	0.737372	1530	3	0.3726	1.26534
CTRLX00620	1	0.9457	0.94584	1	20291	0	1.3906	0.054301	0.054286	0.737372	3406	1	1.3906	1.26531
LOC100754915	5	0.98634	0.98634	1	21214	0	-0.28295	0.017152	0.054298	0.737372	1588	2	-0.28295	1.26522
Foxr2	6	0.98391	0.98401	1	21139	1	0.49902	0.016027	0.054331	0.737372	1531	3	0.49902	1.26495
LOC100763055	6	0.18437	0.41283	1	8647	3	-2.9309	0.016036	0.054352	0.737372	1532	2	-2.9309	1.26478
Stk11ip	6	0.95595	0.96674	1	20480	1	0.37899	0.016049	0.054385	0.737372	1533	3	0.37899	1.26452
Atp6v1b1	6	0.59828	0.80255	1	15945	1	0.77613	0.016049	0.054387	0.737372	1534	4	0.77613	1.2645
Zic2	6	0.4818	0.71841	1	14303	2	0.27099	0.016079	0.05446	0.73741	1537	3	0.27099	1.26392
LOC100753747	6	0.48054	0.71751	1	14275	3	-0.61005	0.016086	0.054475	0.73741	1538	2	-0.61005	1.2638
CTRLX17282	1	0.94548	0.94563	1	20288	0	1.2881	0.054521	0.054501	0.73741	3416	1	1.2881	1.2636
LOC103160018	6	0.99311	0.99315	1	21475	0	0.6459	0.016107	0.054524	0.73741	1539	4	0.6459	1.26341
LOC100757545	6	0.8077	0.90545	1	18500	2	0.066131	0.016136	0.0546	0.73792	1540	3	0.066131	1.26281
CTRLX01192	1	0.94532	0.94549	1	20285	0	1.5173	0.054682	0.054654	0.73792	3418	1	1.5173	1.26238
Epc2	5	0.704	0.83364	1	17271	1	-0.38208	0.017273	0.054663	0.73792	1591	2	-0.38208	1.26231
LOC100755844	6	0.529	0.75286	1	14951	2	0.60219	0.016173	0.054697	0.737923	1542	4	0.60219	1.26204
LOC100760741	4	0.10188	0.23941	0.912462	6310	3	-2.2174	0.020368	0.054763	0.738148	1765	1	-2.2174	1.26151
Capn15	5	0.74469	0.85801	1	17713	2	0.52292	0.017315	0.054781	0.738148	1594	3	0.52292	1.26137
LOC100763452	6	0.23466	0.48127	1	9779	2	0.80582	0.016243	0.054868	0.738863	1547	4	0.80582	1.26068
Ivd	6	0.83138	0.91686	1	18792	2	0.46977	0.016268	0.054935	0.739309	1548	4	0.46977	1.26015
Cpeb1	6	0.23553	0.48244	1	9799	3	-0.17619	0.016287	0.054978	0.739433	1549	3	-0.17619	1.25981
CTRLX00869	1	0.94485	0.94502	1	20277	0	1.3058	0.055148	0.055123	0.740924	3439	1	1.3058	1.25867
Dydc1	5	0.98978	0.98981	1	21338	0	0.48482	0.017479	0.05526	0.742275	1604	4	0.48482	1.25759
LOC103158917	6	0.56517	0.77873	1	15489	3	-4.7392	0.016437	0.055399	0.742275	1552	1	-4.7392	1.2565
LOC100771701	4	0.36967	0.57482	1	12602	2	-5.2477	0.020668	0.05543	0.742275	1777	1	-5.2477	1.25626
CTRLX08812	1	0.9445	0.94468	1	20271	0	1.5986	0.055504	0.055471	0.742275	3456	1	1.5986	1.25593
Adamts12	6	0.61211	0.81236	1	16135	1	0.55987	0.016471	0.055482	0.742275	1554	4	0.55987	1.25585
Clk4	6	0.81571	0.90926	1	18614	1	0.5856	0.016474	0.05549	0.742275	1555	4	0.5856	1.25579
LOC100762766	6	0.5761	0.78657	1	15631	2	0.89118	0.016477	0.055498	0.742275	1556	4	0.89118	1.25572
LOC100754327	5	0.56303	0.75572	1	15459	2	-4.4015	0.017566	0.055513	0.742275	1607	2	-4.4015	1.25561
LOC100754561	6	0.5929	0.7987	1	15872	2	0.36234	0.016487	0.05553	0.742275	1557	3	0.36234	1.25547
Tacc1	4	0.93942	0.9393	1	20209	0	1.0853	0.02073	0.055562	0.742275	1780	3	1.0853	1.25522
Msra	6	0.99691	0.99697	1	21631	0	0.4829	0.016524	0.055625	0.742626	1558	3	0.4829	1.25473
LOC100758370	6	0.024785	0.094296	0.726094	2712	3	-0.57419	0.016537	0.055656	0.742626	1559	2	-0.57419	1.25449
LOC103160016	5	0.9614	0.9622	1	20577	1	1.285	0.017638	0.055717	0.742878	1612	3	1.285	1.25401
Sst	6	0.4027	0.66061	1	13064	3	-0.26932	0.016584	0.055762	0.742878	1560	3	-0.26932	1.25366
2001-09-01	6	0.00033778	0.0017918	0.255786	145	5	-2.3328	0.016588	0.055777	0.742878	1561	1	-2.3328	1.25354
Pcdh20	6	0.30936	0.57596	1	11526	2	0.51918	0.016638	0.055911	0.744051	1564	4	0.51918	1.2525
Fut6b	6	0.95977	0.96838	1	20541	1	0.6123	0.016648	0.055933	0.744051	1565	4	0.6123	1.25233
Pcp4	6	0.9554	0.9665	1	20472	1	0.62165	0.016661	0.05597	0.744098	1567	4	0.62165	1.25204
CTRLX18821	1	0.94389	0.94404	1	20265	0	1.2886	0.056114	0.056082	0.744868	3479	1	1.2886	1.25118
Nr0b1	6	0.26964	0.52664	1	10589	2	0.46404	0.016728	0.056135	0.744868	1569	4	0.46404	1.25077
Krt86	6	0.9766	0.97797	1	20897	1	-0.027683	0.01673	0.05614	0.744868	1570	2	-0.027683	1.25073
Zgrf1	6	0.11178	0.30516	0.953507	6670	3	-2.474	0.016738	0.056164	0.744868	1571	2	-2.474	1.25054
Serpinb1	6	0.40625	0.66319	1	13132	2	0.44534	0.016798	0.056329	0.745925	1572	4	0.44534	1.24927
Dnmt3a	6	0.068002	0.20743	0.884144	4901	3	-1.4745	0.0168	0.056336	0.745925	1574	2	-1.4745	1.24921
Srpk3	6	0.79428	0.89934	1	18305	2	0.53952	0.01681	0.05636	0.745925	1575	3	0.53952	1.24903
LOC100761896	6	0.97931	0.98	1	20963	1	-0.53922	0.016838	0.056426	0.745925	1576	2	-0.53922	1.24852
LOC100751548	3	0.086789	0.19529	0.876682	5670	2	-0.89919	0.022019	0.056453	0.745925	1839	1	-0.89919	1.24831
Lipc	6	0.16893	0.39094	1	8210	2	0.66425	0.01685	0.056458	0.745925	1577	4	0.66425	1.24827
Igsf5	6	0.95683	0.96713	1	20496	1	0.68972	0.016873	0.056513	0.745925	1579	4	0.68972	1.24785
Gfod1	6	0.98365	0.98376	1	21126	1	0.28057	0.016888	0.056557	0.745925	1580	3	0.28057	1.24751
Letm2	5	0.97201	0.97205	1	20785	0	0.88743	0.01793	0.056573	0.745925	1625	3	0.88743	1.24739
LOC103164561	6	0.50863	0.73809	1	14680	3	0.24034	0.016907	0.056607	0.745925	1581	3	0.24034	1.24713
CTRLX00378	1	0.94333	0.94351	1	20257	0	1.4957	0.056665	0.056619	0.745925	3500	1	1.4957	1.24704
Il1rapl1	6	0.96566	0.9713	1	20648	1	0.054832	0.016931	0.056663	0.746054	1582	3	0.054832	1.2467
Copb2	5	0.9571	0.95869	1	20500	1	0.30406	0.018067	0.05694	0.749259	1630	3	0.30406	1.24458
Adipor2	6	0.85467	0.92871	1	19118	1	0.51455	0.017073	0.057053	0.750287	1584	3	0.51455	1.24372
LOC100769403	6	0.96841	0.97274	1	20702	1	0.65903	0.017087	0.057093	0.750368	1585	4	0.65903	1.24342
LOC100753969	6	0.98818	0.98823	1	21284	0	0.75266	0.017102	0.05713	0.750405	1586	4	0.75266	1.24314
Cldn10	5	0.99501	0.99498	1	21546	0	0.50814	0.018151	0.057173	0.750519	1637	3	0.50814	1.24281
Kdr	6	0.52563	0.75041	1	14910	3	-0.2059	0.017139	0.057228	0.750793	1587	3	-0.2059	1.24239
LOC100762019	5	0.85716	0.91339	1	19143	1	0.38626	0.0182	0.057315	0.751222	1640	4	0.38626	1.24173
LOC100766798	5	0.27595	0.50549	1	10750	2	0.85331	0.018208	0.05733	0.751222	1641	3	0.85331	1.24162
LOC100770617	6	0.45126	0.69624	1	13847	3	-1.9105	0.017239	0.057487	0.752834	1589	2	-1.9105	1.24043
Sft2d2	6	0.054377	0.17388	0.85303	4253	3	-1.7506	0.017266	0.057551	0.752925	1590	2	-1.7506	1.23995
Chac2	5	0.77111	0.87456	1	18020	1	0.38483	0.018312	0.057624	0.752925	1648	4	0.38483	1.2394
Ehf	6	0.76576	0.88672	1	17946	2	0.28214	0.01731	0.057654	0.752925	1593	3	0.28214	1.23917
LOC103164429	6	0.26067	0.51522	1	10373	3	-0.85471	0.017329	0.057708	0.752925	1595	2	-0.85471	1.23876
Nid2	6	0.26217	0.51712	1	10399	1	0.67208	0.017334	0.057723	0.752925	1596	4	0.67208	1.23865
Robo1	6	0.067934	0.20727	0.884144	4898	2	0.4581	0.017347	0.057758	0.752925	1597	4	0.4581	1.23839
Nkx2-6	6	0.24644	0.49667	1	10061	1	0.38868	0.01736	0.057794	0.752925	1598	3	0.38868	1.23812
Irs2	6	0.97557	0.97726	1	20870	1	0.55087	0.017379	0.057846	0.752925	1599	4	0.55087	1.23773
LOC100763143	5	0.44614	0.67374	1	13768	1	0.32135	0.018397	0.057867	0.752925	1654	4	0.32135	1.23757
LOC100760668	6	0.59743	0.80194	1	15935	1	0.3853	0.017389	0.057872	0.752925	1600	4	0.3853	1.23753
Cxadr	6	0.68756	0.85511	1	17095	1	-0.22911	0.01739	0.057872	0.752925	1601	1	-0.22911	1.23753
Dnajc27	6	0.32609	0.5961	1	11866	3	-1.2369	0.01744	0.058008	0.753794	1602	2	-1.2369	1.23651
Kcnrg	6	0.98384	0.98395	1	21138	1	0.51388	0.01744	0.058008	0.753794	1603	4	0.51388	1.23651
CTRLX09430	1	0.94189	0.94207	1	20240	0	1.3268	0.058114	0.058112	0.754704	3565	1	1.3268	1.23573
Stard4	6	0.19316	0.4251	1	8856	1	0.64465	0.017501	0.058179	0.755125	1605	4	0.64465	1.23523
Rarb	6	0.54949	0.76755	1	15242	2	0.011294	0.017533	0.058271	0.755861	1606	3	0.011294	1.23455
LOC100766839	4	0.74985	0.83386	1	17766	1	0.04844	0.021976	0.058305	0.755861	1837	2	0.04844	1.23429
Blmh	6	0.43771	0.68621	1	13627	2	0.79766	0.017583	0.05841	0.75668	1608	4	0.79766	1.23351
Fcrla	6	0.56456	0.77827	1	15478	2	0.60033	0.017599	0.058458	0.75668	1609	4	0.60033	1.23316
Cops7b	6	0.99461	0.99463	1	21527	0	0.58082	0.017605	0.058472	0.75668	1610	4	0.58082	1.23305
Tbc1d14	6	0.7084	0.8632	1	17309	2	0.57812	0.017625	0.058529	0.75697	1611	4	0.57812	1.23263
Nudt14	6	0.50052	0.73212	1	14585	3	-0.34019	0.017652	0.058596	0.757195	1613	2	-0.34019	1.23213
Ube2j1	5	0.63508	0.79432	1	16472	1	0.2316	0.018663	0.058632	0.757195	1664	4	0.2316	1.23187
Slc4a7	6	0.44341	0.69048	1	13723	2	-2.1008	0.01769	0.0587	0.757195	1614	2	-2.1008	1.23136
LOC100757060	3	0.94149	0.94164	1	20234	0	0.9236	0.022965	0.058702	0.757195	1882	2	0.9236	1.23135
Hebp2	6	0.36961	0.63605	1	12601	2	0.53105	0.017698	0.058719	0.757195	1615	4	0.53105	1.23122
Slc7a2	5	0.99149	0.99151	1	21398	0	0.22266	0.018735	0.058817	0.757406	1671	3	0.22266	1.2305
Lair1	5	0.094867	0.24584	0.918397	6012	2	0.58893	0.018748	0.058858	0.757406	1673	3	0.58893	1.23019
LOC100763647	5	0.20924	0.43487	1	9204	2	0.70084	0.018765	0.058895	0.757406	1676	3	0.70084	1.22992
Eef1d	6	0.12187	0.32074	0.965417	6947	1	0.53679	0.017795	0.058964	0.757406	1616	4	0.53679	1.22941
Plekha2	6	0.61216	0.81239	1	16136	1	0.58978	0.017801	0.058976	0.757406	1617	4	0.58978	1.22932
Nod1	6	0.07173	0.21634	0.892259	5076	2	0.44303	0.017831	0.059055	0.757406	1618	3	0.44303	1.22874
LOC103160131	5	0.99174	0.99175	1	21404	0	0.33048	0.018842	0.059095	0.757406	1684	4	0.33048	1.22845
Bicd2	6	0.28616	0.5473	1	10979	2	0.58884	0.017849	0.059099	0.757406	1619	4	0.58884	1.22842
Fopnl	6	0.9718	0.97477	1	20777	1	0.45244	0.01785	0.0591	0.757406	1620	4	0.45244	1.22841
Ddx60	6	0.042564	0.14332	0.812356	3694	2	0.73501	0.017863	0.059136	0.757406	1621	4	0.73501	1.22815
LOC100772408	4	0.40865	0.60293	1	13166	2	-1.2442	0.022369	0.059166	0.757406	1858	1	-1.2442	1.22793
Bst1	6	0.55749	0.77327	1	15373	1	0.58188	0.017884	0.059195	0.757406	1622	4	0.58188	1.22771
Fam213b	6	0.0038835	0.01871	0.498672	787	3	-0.024507	0.017891	0.059213	0.757406	1623	3	-0.024507	1.22758
Adamts10	6	0.54183	0.76204	1	15136	1	0.72256	0.017895	0.05922	0.757406	1624	4	0.72256	1.22753
Gabarapl1	6	0.12944	0.33235	0.974091	7148	2	0.35358	0.017946	0.059356	0.758124	1626	3	0.35358	1.22654
Bhlhe41	5	0.15218	0.35171	0.982417	7785	2	0.96977	0.018943	0.059377	0.758124	1689	3	0.96977	1.22638
Arfip1	4	0.93327	0.93325	1	20122	1	-4.1412	0.022469	0.05938	0.758124	1863	1	-4.1412	1.22636
Lrp6	6	0.54295	0.76288	1	15149	2	-1.2503	0.017991	0.059477	0.758431	1627	2	-1.2503	1.22565
Fbxo33	5	0.97762	0.9777	1	20923	0	0.24012	0.018979	0.059485	0.758431	1691	3	0.24012	1.22559
LOC100764629	5	0.60654	0.77874	1	16054	2	-1.5636	0.018986	0.059508	0.758431	1692	1	-1.5636	1.22542
Atg4b	6	0.18916	0.41953	1	8763	2	0.13382	0.018033	0.059592	0.75862	1628	3	0.13382	1.22481
Mxd1	6	0.45559	0.69939	1	13904	2	0.54207	0.018044	0.059614	0.75862	1629	4	0.54207	1.22465
Dynap	3	0.92181	0.92188	1	19969	0	0.062598	0.023371	0.059641	0.75862	1911	1	0.062598	1.22446
Arhgef5	6	0.32962	0.60029	1	11941	1	0.58828	0.018082	0.059715	0.75862	1631	4	0.58828	1.22392
LOC100751241	6	0.42143	0.67438	1	13381	2	0.55651	0.01809	0.059737	0.75862	1632	4	0.55651	1.22376
Faxc	6	0.05989	0.18768	0.867683	4521	3	-3.7436	0.018097	0.059761	0.75862	1633	2	-3.7436	1.22358
Fgf6	6	0.32578	0.59573	1	11857	1	0.48279	0.018099	0.059765	0.75862	1634	3	0.48279	1.22355
Arhgef39	6	0.99665	0.9967	1	21616	0	0.61331	0.018113	0.059801	0.758633	1635	4	0.61331	1.22329
LOC107976979	6	0.85221	0.9274	1	19087	2	0.067909	0.018187	0.059978	0.759803	1638	3	0.067909	1.22201
Ube2d4	6	0.49936	0.73125	1	14567	1	0.53182	0.018191	0.059989	0.759803	1639	3	0.53182	1.22193
Rbm47	6	0.33824	0.61036	1	12117	3	-1.5626	0.018209	0.060034	0.759803	1642	3	-1.5626	1.2216
Atp10d	5	0.74096	0.85568	1	17669	2	0.89306	0.019172	0.060034	0.759803	1705	3	0.89306	1.2216
Tmem55b	6	0.9826	0.98282	1	21089	1	0.7358	0.018262	0.060175	0.759803	1644	4	0.7358	1.22058
LOC100764080	6	0.93694	0.95991	1	20171	1	0.51596	0.018265	0.060183	0.759803	1645	4	0.51596	1.22053
CTRLX18437	1	0.93983	0.94001	1	20211	0	1.1314	0.060174	0.060194	0.759803	3655	1	1.1314	1.22045
Smad5	6	0.81603	0.90941	1	18619	1	0.090429	0.018292	0.060246	0.759803	1646	3	0.090429	1.22007
LOC100769360	6	0.71728	0.86672	1	17388	1	0.33217	0.018308	0.060293	0.759803	1647	3	0.33217	1.21973
Ube2b	4	0.66355	0.79486	1	16854	2	0.36792	0.022933	0.060372	0.759803	1881	2	0.36792	1.21916
Il17d	6	0.97536	0.97712	1	20865	1	0.30488	0.018345	0.060391	0.759803	1649	3	0.30488	1.21903
Grsf1	5	0.98331	0.98336	1	21110	0	0.7827	0.019301	0.060407	0.759803	1709	4	0.7827	1.21891
Hp1bp3	6	0.89586	0.94967	1	19715	1	0.65459	0.018353	0.06041	0.759803	1651	4	0.65459	1.21889
LOC103159066	6	0.67011	0.84852	1	16912	1	0.46207	0.018353	0.06041	0.759803	1652	4	0.46207	1.21889
LOC100774723	5	0.75698	0.86555	1	17837	2	-0.90752	0.019303	0.060414	0.759803	1710	2	-0.90752	1.21886
Nemp2	6	0.017526	0.072774	0.680131	2220	3	-1.2116	0.018391	0.06051	0.76026	1653	2	-1.2116	1.21817
CTRLX10280	1	0.9395	0.93968	1	20210	0	1.3296	0.060496	0.060519	0.76026	3671	1	1.3296	1.21811
LOC100768585	6	0.99848	0.9985	1	21724	0	0.55627	0.01843	0.060623	0.760919	1655	4	0.55627	1.21736
LOC103164131	6	0.16775	0.38926	1	8179	2	0.52804	0.018446	0.060673	0.760919	1656	4	0.52804	1.217
CTRLX17631	1	0.93933	0.93951	1	20207	0	1.3358	0.060665	0.060694	0.760919	3676	1	1.3358	1.21685
Ppargc1a	6	0.87788	0.94129	1	19455	2	0.43816	0.018474	0.060751	0.760919	1657	4	0.43816	1.21645
Ankrd9	6	0.055851	0.17764	0.857898	4316	3	-0.41113	0.018507	0.06083	0.760919	1658	3	-0.41113	1.21588
LOC100754885	5	0.15044	0.34865	0.980793	7737	1	0.4127	0.019459	0.060849	0.760919	1718	3	0.4127	1.21575
Ets2	6	0.36441	0.63219	1	12528	2	0.45728	0.018518	0.060857	0.760919	1659	4	0.45728	1.21569
Dlgap3	6	0.94919	0.96411	1	20345	1	0.55922	0.018523	0.06087	0.760919	1660	3	0.55922	1.2156
CTRL00309	1	0.93906	0.93924	1	20202	0	1.317	0.060945	0.060969	0.760919	3687	1	1.317	1.21489
LOC100763210	4	0.50579	0.67421	1	14652	2	0.057752	0.023238	0.061053	0.760919	1901	2	0.057752	1.21429
Sptlc1	5	0.89003	0.92417	1	19648	1	1.0241	0.019534	0.061064	0.760919	1723	3	1.0241	1.21421
Ankrd34c	6	0.96326	0.97006	1	20607	1	0.47329	0.018658	0.061222	0.760919	1662	3	0.47329	1.21309
Dcaf11	6	0.080617	0.23718	0.911095	5428	1	0.58456	0.018662	0.061237	0.760919	1663	4	0.58456	1.21299
LOC100772680	6	0.3219	0.59109	1	11782	2	0.48387	0.018679	0.061283	0.760919	1665	4	0.48387	1.21266
Cacng2	6	0.006433	0.029961	0.545324	1143	4	-2.5024	0.018692	0.061313	0.760919	1666	2	-2.5024	1.21245
Stk40	6	0.56006	0.77505	1	15405	2	0.57743	0.018696	0.061323	0.760919	1667	4	0.57743	1.21238
Fbxo40	6	0.24988	0.5011	1	10138	3	-0.1464	0.018715	0.061371	0.760919	1668	3	-0.1464	1.21204
Slc24a5	6	0.81287	0.90793	1	18570	1	0.59715	0.018715	0.061372	0.760919	1669	4	0.59715	1.21203
LOC103163317	6	0.32035	0.58924	1	11748	1	0.52277	0.018738	0.061433	0.760919	1672	4	0.52277	1.2116
Calcrl	4	0.70482	0.81891	1	17279	1	0.4938	0.023435	0.061461	0.760919	1916	2	0.4938	1.2114
Gjd4	6	0.25193	0.5038	1	10182	2	0.74814	0.018756	0.061474	0.760919	1674	4	0.74814	1.21131
Tfpt	6	0.33134	0.6023	1	11968	2	0.61475	0.01876	0.061485	0.760919	1675	4	0.61475	1.21123
Igfbp3	6	0.89381	0.94923	1	19692	1	0.52341	0.018766	0.061498	0.760919	1677	4	0.52341	1.21114
LOC100762969	6	0.23003	0.4752	1	9675	2	0.41547	0.018768	0.061505	0.760919	1678	4	0.41547	1.21109
LOC100768151	5	0.73659	0.85304	1	17613	2	0.26675	0.019712	0.06154	0.760919	1735	3	0.26675	1.21084
CTRLX18649	1	0.93846	0.93865	1	20194	0	1.2803	0.061538	0.06154	0.760919	3713	1	1.2803	1.21084
S100a6	6	0.30806	0.57439	1	11492	3	0.24515	0.018789	0.061564	0.760919	1679	3	0.24515	1.21067
Ckap2	5	0.98108	0.98118	1	21027	0	0.37863	0.019744	0.061637	0.760919	1738	4	0.37863	1.21016
CTRLX13709	1	0.9383	0.93849	1	20192	0	1.3963	0.061699	0.061702	0.760919	3719	1	1.3963	1.2097
Arl4a	6	0.9795	0.98016	1	20974	1	0.21349	0.018839	0.06171	0.760919	1682	3	0.21349	1.20964
Slc24a4	6	0.99405	0.99408	1	21506	0	0.53581	0.018841	0.061716	0.760919	1683	4	0.53581	1.2096
LOC100767036	6	0.49301	0.72656	1	14464	2	-0.15065	0.018847	0.061733	0.760919	1685	3	-0.15065	1.20948
Cntn4	6	0.82439	0.91343	1	18712	1	0.61038	0.018852	0.061742	0.760919	1686	4	0.61038	1.20942
CTRLX06633	1	0.93825	0.93844	1	20191	0	1.2258	0.06175	0.061753	0.760919	3724	1	1.2258	1.20934
Tlr4	5	0.99182	0.99183	1	21411	0	0.8675	0.019803	0.0618	0.76107	1741	4	0.8675	1.20901
Sipa1l2	6	0.40878	0.66506	1	13169	3	-0.59238	0.018892	0.061845	0.761194	1687	3	-0.59238	1.2087
Twist1	6	0.98665	0.98669	1	21230	0	0.29107	0.018937	0.061959	0.762168	1688	3	0.29107	1.2079
Kcng3	6	0.3363	0.60809	1	12076	2	-0.1083	0.01897	0.062057	0.762302	1690	3	-0.1083	1.20721
Lrpap1	6	0.42292	0.67546	1	13412	3	-0.41488	0.018986	0.062099	0.762302	1693	2	-0.41488	1.20692
Jchain	5	0.8642	0.91554	1	19237	1	0.23936	0.019972	0.062257	0.762302	1749	4	0.23936	1.20581
Adhfe1	6	0.4215	0.67443	1	13383	2	0.57486	0.019052	0.062267	0.762302	1695	4	0.57486	1.20574
CTRLX19031	1	0.93773	0.9379	1	20187	0	1.1963	0.062267	0.06227	0.762302	3749	1	1.1963	1.20572
Tmem123	5	0.5111	0.72912	1	14712	2	0.36276	0.019986	0.062298	0.762302	1751	3	0.36276	1.20553
Srd5a3	6	0.75992	0.88422	1	17873	2	0.56082	0.019071	0.062325	0.762302	1696	4	0.56082	1.20534
Gpr45	6	0.34116	0.61373	1	12176	2	0.53077	0.019091	0.062384	0.762302	1697	4	0.53077	1.20493
CTRLX07179	1	0.93761	0.93779	1	20184	0	1.2916	0.062394	0.062395	0.762302	3758	1	1.2916	1.20485
LOC107979996	6	0.80394	0.90369	1	18448	1	0.6222	0.0191	0.062407	0.762302	1698	4	0.6222	1.20477
Fgfr2	6	0.99001	0.99005	1	21348	0	0.82148	0.019103	0.062413	0.762302	1699	4	0.82148	1.20472
Msx1	6	0.85602	0.9294	1	19133	1	0.43377	0.019128	0.062466	0.762302	1700	4	0.43377	1.20436
Ier3ip1	6	0.97881	0.97963	1	20950	1	0.24515	0.019133	0.062476	0.762302	1701	4	0.24515	1.20429
Zmat4	5	0.3031	0.53359	1	11377	2	-0.71086	0.020055	0.062481	0.762302	1756	2	-0.71086	1.20425
Pabpc4	6	0.32167	0.5908	1	11776	3	0.14101	0.019165	0.062549	0.762302	1702	3	0.14101	1.20378
Whsc1l1	6	0.97502	0.97689	1	20857	1	0.49577	0.019166	0.062551	0.762302	1703	4	0.49577	1.20377
Ptf1a	6	0.92927	0.95762	1	20065	1	0.52521	0.01917	0.062562	0.762302	1704	4	0.52521	1.20369
Znf414	6	0.22945	0.47444	1	9659	2	0.15471	0.019192	0.062627	0.762671	1706	4	0.15471	1.20324
LOC107977524	2	0.25538	0.38698	1	10263	1	-0.37613	0.034519	0.062695	0.762929	2473	1	-0.37613	1.20277
Arih2	6	0.89369	0.94921	1	19691	1	0.84037	0.019224	0.062718	0.762929	1707	4	0.84037	1.20261
LOC100755802	6	0.6985	0.85933	1	17197	2	-0.27019	0.019242	0.062773	0.762967	1708	3	-0.27019	1.20223
Mthfd2l	5	0.82387	0.90438	1	18705	1	0.22675	0.020162	0.062791	0.762967	1761	4	0.22675	1.2021
LOC100763311	4	0.42931	0.61795	1	13505	2	0.024428	0.024089	0.062915	0.762992	1953	2	0.024428	1.20125
Tcn2	6	0.46617	0.70706	1	14048	3	-0.86429	0.019314	0.062965	0.762992	1711	2	-0.86429	1.2009
Rad51ap1	6	0.95379	0.96588	1	20429	1	0.55855	0.019318	0.062975	0.762992	1712	4	0.55855	1.20083
LOC100761987	4	0.66784	0.79832	1	16896	2	-1.7984	0.024136	0.063019	0.762992	1958	2	-1.7984	1.20053
LOC100773672	6	0.33503	0.60662	1	12045	4	-1.2512	0.019342	0.063046	0.762992	1713	2	-1.2512	1.20034
Apold1	6	0.99712	0.99718	1	21643	0	0.53657	0.019349	0.063063	0.762992	1714	4	0.53657	1.20023
CTRLX09694	1	0.93692	0.9371	1	20170	0	1.166	0.063081	0.063065	0.762992	3785	1	1.166	1.20021
Cdk5	6	0.55942	0.77459	1	15397	1	0.60321	0.019352	0.063072	0.762992	1715	4	0.60321	1.20016
LOC100756440	6	0.53053	0.75401	1	14972	3	0.087258	0.019377	0.063125	0.763221	1716	3	0.087258	1.1998
Fsbp	4	0.9744	0.97443	1	20839	0	0.54975	0.02426	0.063307	0.764642	1966	2	0.54975	1.19855
Klhl18	6	0.14623	0.35762	0.986773	7628	1	0.53391	0.019449	0.063316	0.764642	1717	4	0.53391	1.19849
LOC100772445	6	0.42714	0.6785	1	13473	2	0.33373	0.019465	0.063352	0.764642	1719	4	0.33373	1.19824
Rtn4	6	0.95002	0.96442	1	20365	1	0.55059	0.019499	0.063447	0.764642	1720	4	0.55059	1.19759
Gas2l1	6	0.98987	0.98992	1	21344	0	0.6154	0.019507	0.063465	0.764642	1721	4	0.6154	1.19747
Got1l1	5	0.23731	0.46488	1	9836	3	-0.74333	0.020403	0.063476	0.764642	1766	2	-0.74333	1.19739
Slc39a14	6	0.99763	0.99768	1	21676	0	0.57933	0.019518	0.063501	0.764642	1722	4	0.57933	1.19722
Gabra5	6	0.29776	0.56169	1	11253	2	-0.37051	0.019536	0.063555	0.764642	1724	2	-0.37051	1.19685
LOC100760226	6	0.56629	0.77954	1	15506	3	0.10371	0.019537	0.063557	0.764642	1725	3	0.10371	1.19684
Enox2	6	0.98412	0.98423	1	21146	1	0.75003	0.019591	0.063705	0.764751	1726	4	0.75003	1.19583
Trip11	6	0.17023	0.39284	1	8243	3	0.31164	0.019596	0.06372	0.764751	1727	3	0.31164	1.19572
Fas	6	0.98345	0.98358	1	21117	1	0.64752	0.019604	0.063744	0.764751	1728	4	0.64752	1.19556
Tuba3e	4	0.66769	0.7982	1	16895	2	0.70473	0.024496	0.063785	0.764751	1978	2	0.70473	1.19528
LOC100758552	6	0.093004	0.26549	0.933457	5930	4	-0.60322	0.019627	0.063801	0.764751	1730	2	-0.60322	1.19517
Cd74	6	0.083891	0.24477	0.917112	5569	3	-0.67577	0.019636	0.063824	0.764751	1731	3	-0.67577	1.19502
LOC107977489	6	0.41926	0.67277	1	13343	2	-0.35904	0.019642	0.063841	0.764751	1732	2	-0.35904	1.1949
LOC100769715	6	0.030941	0.11176	0.757329	3090	3	-0.80812	0.019644	0.063846	0.764751	1733	3	-0.80812	1.19487
Nostrin	5	0.47693	0.70233	1	14217	3	-2.6418	0.02057	0.063909	0.7649	1773	1	-2.6418	1.19444
Ninl	6	0.87061	0.93728	1	19338	1	0.52236	0.019673	0.063928	0.7649	1734	4	0.52236	1.19431
Cnpy1	6	0.84531	0.92378	1	18984	1	0.56781	0.019717	0.064044	0.765627	1736	4	0.56781	1.19352
LOC103164536	6	0.88898	0.94762	1	19632	2	0.59559	0.019722	0.064059	0.765627	1737	4	0.59559	1.19342
Gtsf1l	6	0.27977	0.53933	1	10841	3	-0.24367	0.019769	0.064186	0.766276	1739	3	-0.24367	1.19256
LOC100760278	5	0.48727	0.71186	1	14382	2	-0.26774	0.020695	0.06426	0.766276	1778	1	-0.26774	1.19206
Plat	6	0.48194	0.71851	1	14305	2	-0.078803	0.019811	0.064307	0.766276	1742	3	-0.078803	1.19174
Rasa3	6	0.97849	0.97939	1	20942	1	0.49484	0.019818	0.064329	0.766276	1743	4	0.49484	1.19159
CTRLX02997	1	0.93565	0.93581	1	20162	0	1.2132	0.064352	0.064359	0.766276	3830	1	1.2132	1.19139
Napepld	6	0.55182	0.7692	1	15275	1	-0.32117	0.019842	0.064398	0.766276	1744	2	-0.32117	1.19113
LOC100756502	6	0.44612	0.69245	1	13766	2	0.43933	0.019847	0.06441	0.766276	1745	4	0.43933	1.19105
Ly6g6d	6	0.9199	0.95517	1	19950	1	0.63736	0.019853	0.064425	0.766276	1746	4	0.63736	1.19095
CTRLX05162	1	0.93557	0.93574	1	20158	0	1.3876	0.064428	0.064429	0.766276	3834	1	1.3876	1.19092
CTRLX12967	1	0.93554	0.9357	1	20156	0	2.0736	0.064462	0.064463	0.766276	3837	1	2.0736	1.19069
LOC100750553	4	0.043492	0.12801	0.78979	3740	2	-0.19903	0.024833	0.064513	0.766451	1997	2	-0.19903	1.19035
LOC100753290	6	0.58503	0.79303	1	15762	2	0.13313	0.019942	0.06466	0.766599	1747	3	0.13313	1.18936
LOC100757485	5	0.99623	0.9962	1	21603	0	0.45049	0.020848	0.064698	0.766599	1785	4	0.45049	1.18911
CTRLX09276	1	0.93531	0.9355	1	20150	0	1.1407	0.064691	0.064704	0.766599	3843	1	1.1407	1.18907
LOC107976986	5	0.804	0.89593	1	18450	1	0.52203	0.020851	0.064707	0.766599	1786	4	0.52203	1.18905
Irx5	6	0.13252	0.33705	0.976211	7241	4	-1.238	0.019969	0.064735	0.766599	1748	2	-1.238	1.18886
LOC100760636	6	0.69966	0.85978	1	17216	1	0.51988	0.019973	0.064743	0.766599	1750	4	0.51988	1.18881
Cdh13	6	0.85708	0.92996	1	19142	2	0.5482	0.020028	0.064891	0.766599	1752	4	0.5482	1.18782
LOC103160019	6	0.83338	0.91786	1	18815	2	0.027654	0.020035	0.06491	0.766599	1753	2	0.027654	1.18769
Clic4	6	0.70558	0.86212	1	17291	1	-1.7869	0.020044	0.064934	0.766599	1754	2	-1.7869	1.18753
Hebp1	6	0.28742	0.54889	1	11023	3	-0.44125	0.020052	0.064957	0.766599	1755	3	-0.44125	1.18737
Tox4	5	0.81803	0.90297	1	18644	1	0.86184	0.020941	0.064958	0.766599	1792	4	0.86184	1.18737
Dhtkd1	6	0.79661	0.90038	1	18338	2	0.84644	0.020057	0.064963	0.766599	1757	4	0.84644	1.18733
Agr2	6	0.83603	0.9192	1	18854	2	0.56084	0.020066	0.06498	0.766599	1758	3	0.56084	1.18722
LOC100769405	5	0.47133	0.69717	1	14133	3	-0.93996	0.020987	0.065091	0.767465	1796	2	-0.93996	1.18648
Kiaa1328	6	0.82953	0.91593	1	18773	2	0.77076	0.020139	0.06515	0.767465	1759	4	0.77076	1.18609
Sox30	6	0.37277	0.63838	1	12644	3	-0.47477	0.020142	0.065159	0.767465	1760	2	-0.47477	1.18603
Cfp	6	0.61965	0.81771	1	16248	2	0.5409	0.020188	0.06527	0.768357	1762	4	0.5409	1.18529
Bpifa3	6	0.38423	0.64693	1	12794	2	0.48122	0.020209	0.065324	0.768582	1763	4	0.48122	1.18493
LOC100770665	6	0.90795	0.95226	1	19825	1	0.030916	0.020292	0.065537	0.770674	1764	3	0.030916	1.18351
CTRLX17746	1	0.93426	0.93444	1	20138	0	0.99731	0.065742	0.065772	0.772513	3879	1	0.99731	1.18196
CTRLX14160	1	0.93419	0.93437	1	20137	0	1.4918	0.065809	0.065839	0.772513	3881	1	1.4918	1.18152
Unc13c	6	0.58576	0.79357	1	15768	1	0.62853	0.020406	0.065841	0.772513	1767	4	0.62853	1.1815
Hmgb1	4	0.93337	0.93335	1	20125	1	-1.3526	0.025458	0.065886	0.772513	2025	2	-1.3526	1.18121
Aph1a	6	0.0015465	0.0078207	0.394568	421	3	-1.478	0.02044	0.065933	0.772513	1768	3	-1.478	1.1809
Rp2	6	0.44862	0.69426	1	13810	3	-1.802	0.020442	0.065938	0.772513	1769	1	-1.802	1.18086
LOC107980215	4	0.94895	0.94879	1	20342	0	0.69513	0.025482	0.06594	0.772513	2028	3	0.69513	1.18085
Opn1lw	5	0.69843	0.83036	1	17196	2	0.76171	0.02132	0.066032	0.772518	1807	3	0.76171	1.18025
Meox1	6	0.61759	0.81629	1	16217	3	0.20438	0.020492	0.066062	0.772518	1770	3	0.20438	1.18005
Lactb2	5	0.99066	0.99068	1	21374	0	0.28894	0.021332	0.066067	0.772518	1809	4	0.28894	1.18002
Gif	6	0.48044	0.71743	1	14272	1	0.51611	0.0205	0.066082	0.772518	1771	3	0.51611	1.17992
Serpinb7	6	0.88207	0.94364	1	19519	2	-0.13082	0.020523	0.066137	0.77275	1772	3	-0.13082	1.17956
Gng7	6	0.23113	0.47664	1	9695	2	0.56129	0.020617	0.066382	0.7752	1775	4	0.56129	1.17795
Slc6a9	6	0.10899	0.30056	0.950364	6583	3	-0.59304	0.020642	0.066449	0.775568	1776	3	-0.59304	1.17751
Il20ra	5	0.59879	0.77457	1	15956	1	0.64551	0.021491	0.066506	0.775817	1815	4	0.64551	1.17714
Prmt8	5	0.94468	0.94997	1	20274	1	-0.1638	0.021518	0.06658	0.776172	1818	2	-0.1638	1.17666
Arap2	6	0.82964	0.91598	1	18775	1	0.177	0.020718	0.066637	0.776172	1779	3	0.177	1.17628
Snx14	3	0.40436	0.55945	1	13090	1	-0.61931	0.027245	0.066642	0.776172	2115	1	-0.61931	1.17625
Zdhhc21	6	0.79625	0.90021	1	18329	2	0.85446	0.020787	0.066813	0.777557	1781	4	0.85446	1.17514
LOC100757840	6	0.54684	0.76565	1	15206	2	0.46055	0.020803	0.066852	0.777557	1782	3	0.46055	1.17489
Hopx	6	0.97744	0.97858	1	20920	1	0.81591	0.020831	0.06692	0.777557	1783	4	0.81591	1.17444
Tmed4	6	0.61942	0.81756	1	16244	2	-0.22212	0.020842	0.06695	0.777557	1784	2	-0.22212	1.17425
CTRLX00313	1	0.93306	0.93324	1	20117	0	1.3318	0.066936	0.066981	0.777557	3912	1	1.3318	1.17405
LOC100750340	6	0.46212	0.70409	1	13995	1	0.81538	0.020874	0.067023	0.777557	1787	4	0.81538	1.17378
Grm8	6	0.65249	0.84076	1	16713	2	-0.17167	0.020879	0.067037	0.777557	1788	2	-0.17167	1.17369
Glyr1	6	0.010101	0.04535	0.601081	1562	2	-0.20812	0.020914	0.06713	0.777557	1789	2	-0.20812	1.17308
LOC100759078	6	0.98953	0.98959	1	21329	0	0.73666	0.020923	0.067154	0.777557	1790	4	0.73666	1.17293
Trim35	6	0.95385	0.9659	1	20431	1	0.5207	0.020936	0.067191	0.777557	1791	4	0.5207	1.17269
LOC100756211	3	0.97246	0.97257	1	20797	0	1.5449	0.027624	0.0672	0.777557	2137	2	1.5449	1.17263
Tmsb10	6	0.54741	0.76606	1	15213	3	-1.1177	0.020942	0.067207	0.777557	1793	2	-1.1177	1.17259
Kat6a	6	0.93519	0.95935	1	20148	1	0.43548	0.020949	0.067223	0.777557	1794	3	0.43548	1.17248
LOC100762084	6	0.22288	0.46564	1	9528	1	0.29049	0.020971	0.06728	0.7778	1795	3	0.29049	1.17211
Acadvl	6	0.72397	0.86931	1	17464	1	0.66763	0.021007	0.067373	0.778026	1797	4	0.66763	1.17151
CTRLX06322	1	0.93264	0.93279	1	20113	0	1.062	0.06736	0.067391	0.778026	3922	1	1.062	1.1714
Alpk3	6	0.94468	0.96248	1	20275	1	0.6247	0.021019	0.067406	0.778026	1798	4	0.6247	1.1713
Asic5	5	0.10191	0.25951	0.928915	6314	1	0.56254	0.021903	0.067668	0.779901	1831	3	0.56254	1.16962
LOC100775081	6	0.86229	0.93273	1	19216	1	0.65334	0.021119	0.067681	0.779901	1799	4	0.65334	1.16953
LOC103160853	5	0.028053	0.10037	0.740334	2908	2	0.96055	0.021914	0.067703	0.779901	1832	3	0.96055	1.16939
Unc5d	6	0.98261	0.98283	1	21091	1	0.58147	0.021136	0.067729	0.779901	1800	4	0.58147	1.16923
Nelfb	6	0.87701	0.94082	1	19446	2	0.63822	0.021142	0.067746	0.779901	1801	4	0.63822	1.16912
CTRLX01015	1	0.93224	0.93238	1	20103	0	1.1488	0.067758	0.067788	0.77997	3937	1	1.1488	1.16885
Grin2a	6	0.70261	0.86091	1	17254	2	0.30752	0.021178	0.067834	0.780096	1802	3	0.30752	1.16855
LOC100775072	4	0.85437	0.8784	1	19115	1	-1.0549	0.026393	0.067883	0.780247	2078	2	-1.0549	1.16824
Dcun1d3	6	0.37798	0.64229	1	12717	2	0.57263	0.021231	0.067972	0.780397	1803	4	0.57263	1.16767
Awat1	6	0.26312	0.51834	1	10422	2	-0.25531	0.021239	0.067992	0.780397	1804	2	-0.25531	1.16754
Prelid3b	5	0.14552	0.33993	0.976211	7604	2	-2.4847	0.022025	0.068014	0.780397	1840	2	-2.4847	1.1674
Dlgap2	6	0.19159	0.42292	1	8826	2	0.37523	0.021257	0.068039	0.780397	1805	3	0.37523	1.16724
Ankfn1	6	0.49146	0.72544	1	14439	2	0.31064	0.021279	0.068101	0.780698	1806	3	0.31064	1.16685
LOC100771539	5	0.92517	0.93916	1	20013	1	0.86585	0.022077	0.068157	0.780932	1843	4	0.86585	1.16649
LOC100771673	6	0.31473	0.58246	1	11635	3	-0.29717	0.021328	0.068218	0.781074	1808	3	-0.29717	1.1661
Agfg1	6	0.25863	0.51256	1	10327	4	-0.72645	0.021342	0.068254	0.781074	1810	1	-0.72645	1.16587
L3mbtl4	6	0.71616	0.86629	1	17376	1	0.17109	0.02135	0.06828	0.781074	1811	3	0.17109	1.16571
Enam	6	0.98327	0.98342	1	21106	1	0.7029	0.021364	0.068312	0.781074	1812	4	0.7029	1.1655
Tarbp2	6	0.74148	0.87641	1	17679	1	0.5538	0.021412	0.06844	0.782134	1813	4	0.5538	1.16469
CTRLX01419	1	0.93144	0.93159	1	20091	0	1.4422	0.068555	0.068567	0.783012	3965	1	1.4422	1.16388
Brinp1	6	0.70894	0.8634	1	17316	2	0.76077	0.02147	0.068589	0.783012	1814	4	0.76077	1.16375
LOC100762956	6	0.27564	0.53416	1	10743	1	-0.29654	0.021491	0.068651	0.783087	1816	2	-0.29654	1.16335
Zmym5	6	0.97898	0.97977	1	20955	1	0.4418	0.021514	0.068708	0.783087	1817	4	0.4418	1.16299
Piga	5	0.57284	0.76075	1	15583	2	-0.71321	0.022299	0.068754	0.783087	1853	2	-0.71321	1.1627
Tph1	6	0.96643	0.97171	1	20659	1	0.39921	0.021539	0.068771	0.783087	1819	4	0.39921	1.16259
LOC107978206	6	0.55462	0.77122	1	15329	3	-2.2967	0.021541	0.068774	0.783087	1820	1	-2.2967	1.16258
Rap1a	6	0.39854	0.65753	1	13001	1	0.62469	0.02156	0.068828	0.783194	1821	4	0.62469	1.16223
LOC100768392	1	0.93115	0.93128	1	20087	0	1.175	0.068852	0.068866	0.783194	3972	1	1.175	1.162
CTRLX02081	1	0.93111	0.93125	1	20085	0	1.0758	0.068886	0.068891	0.783194	3973	1	1.0758	1.16184
LOC100773300	6	0.7931	0.89879	1	18293	2	0.069227	0.021612	0.068962	0.783599	1822	3	0.069227	1.16139
Spint1	6	0.7483	0.87927	1	17754	2	0.41448	0.021637	0.069035	0.784019	1823	4	0.41448	1.16093
Sppl2b	6	0.045462	0.15093	0.820553	3849	2	0.77596	0.021733	0.069292	0.786372	1825	4	0.77596	1.15932
Ptn	6	0.55044	0.76823	1	15260	3	0.18011	0.021742	0.069314	0.786372	1826	3	0.18011	1.15918
Agtpbp1	6	0.87276	0.93844	1	19380	1	0.52241	0.021795	0.069454	0.787552	1827	4	0.52241	1.1583
LOC100773778	3	0.87117	0.87127	1	19349	1	2.9219	0.029162	0.06949	0.787552	2210	2	2.9219	1.15808
Tulp3	6	0.90368	0.95129	1	19785	1	0.53372	0.021856	0.06961	0.787901	1828	4	0.53372	1.15733
LOC100766125	6	0.86919	0.93647	1	19309	2	0.79297	0.021859	0.069615	0.787901	1829	4	0.79297	1.1573
Mipep	5	0.17816	0.39589	1	8460	4	-0.92442	0.02261	0.069629	0.787901	1865	1	-0.92442	1.15721
Dnah1	6	0.49782	0.73013	1	14537	3	-0.69468	0.021895	0.069707	0.788384	1830	2	-0.69468	1.15672
Cited2	6	0.99729	0.99732	1	21655	0	0.57104	0.021915	0.069758	0.788429	1833	4	0.57104	1.15641
Hspb1	6	0.53832	0.75952	1	15088	3	-0.031199	0.021926	0.069783	0.788429	1834	3	-0.031199	1.15625
Plekhg7	6	0.1339	0.33914	0.976211	7279	2	0.57215	0.021941	0.069824	0.788477	1835	4	0.57215	1.156
Fgf20	6	0.57817	0.78802	1	15655	2	0.63407	0.021956	0.06986	0.788479	1836	4	0.63407	1.15577
Cfap52	6	0.0033259	0.016206	0.478457	710	2	0.51294	0.022007	0.069991	0.789557	1838	3	0.51294	1.15496
CTRLX17266	1	0.92989	0.93006	1	20072	0	0.87842	0.070106	0.07011	0.789935	4018	1	0.87842	1.15422
Smim23	6	0.35017	0.62159	1	12326	3	-0.80811	0.022069	0.070146	0.789935	1841	2	-0.80811	1.154
Kcnk3	6	0.40522	0.66243	1	13115	3	0.12628	0.02207	0.07015	0.789935	1842	3	0.12628	1.15397
Tmprss11f	5	0.80387	0.89585	1	18445	2	-0.57799	0.022815	0.070175	0.789935	1876	2	-0.57799	1.15382
Mrm2	6	0.60325	0.80607	1	16019	2	-0.51197	0.02209	0.070205	0.789935	1844	2	-0.51197	1.15363
LOC100769216	6	0.86549	0.93447	1	19262	2	-2.8357	0.02214	0.07033	0.790927	1846	2	-2.8357	1.15286
Eef2	6	0.97184	0.9748	1	20781	1	-3.8808	0.02219	0.070443	0.791458	1847	1	-3.8808	1.15216
LOC100773144	5	0.99214	0.99213	1	21424	0	0.55739	0.02292	0.070487	0.791458	1880	4	0.55739	1.15189
Mllt1	6	0.53623	0.75803	1	15057	2	0.52448	0.022215	0.070509	0.791458	1848	3	0.52448	1.15176
Myl9	6	0.24693	0.4973	1	10072	3	-2.0573	0.022235	0.070567	0.791458	1849	2	-2.0573	1.1514
Tmigd1	6	0.54978	0.76775	1	15249	2	0.33875	0.02224	0.070577	0.791458	1850	3	0.33875	1.15134
Spata18	6	0.95606	0.96678	1	20482	1	0.57388	0.022246	0.070594	0.791458	1851	4	0.57388	1.15123
LOC100761951	6	0.03761	0.13001	0.793422	3439	2	0.48923	0.02229	0.070712	0.792258	1852	4	0.48923	1.15051
Slx4	6	0.14705	0.35885	0.987341	7652	2	0.04057	0.02234	0.070845	0.792258	1854	3	0.04057	1.14969
Snap91	6	0.86135	0.93221	1	19201	1	0.72086	0.022347	0.070863	0.792258	1855	4	0.72086	1.14958
Dhx35	6	0.077673	0.2303	0.908591	5302	2	0.27911	0.022356	0.070879	0.792258	1856	3	0.27911	1.14948
LOC100766794	5	0.98049	0.98057	1	21005	0	0.43711	0.023058	0.070902	0.792258	1888	4	0.43711	1.14934
Eps8	6	0.97907	0.97984	1	20957	1	0.37388	0.022369	0.070912	0.792258	1857	4	0.37388	1.14928
Actrt1	5	0.90916	0.93166	1	19844	1	0.38118	0.023103	0.071026	0.792258	1892	4	0.38118	1.14858
LOC100758550	5	0.75568	0.86476	1	17821	1	0.44138	0.02311	0.071039	0.792258	1893	3	0.44138	1.1485
Mknk2	6	0.88722	0.94661	1	19600	2	0.50569	0.022425	0.071049	0.792258	1859	4	0.50569	1.14844
Alpk1	6	0.64396	0.83476	1	16603	2	0.52283	0.022429	0.071057	0.792258	1860	4	0.52283	1.14839
Fmnl2	6	0.62122	0.81881	1	16272	3	-0.20294	0.022438	0.071084	0.792258	1861	3	-0.20294	1.14823
Kiaa0753	6	0.80495	0.90417	1	18466	2	0.32031	0.022443	0.071099	0.792258	1862	3	0.32031	1.14814
CTRLX14918	1	0.92883	0.92903	1	20058	0	1.2107	0.071165	0.071176	0.792706	4045	1	1.2107	1.14767
Popdc3	6	0.33414	0.60556	1	12023	3	-0.33341	0.022507	0.071264	0.792715	1864	3	-0.33341	1.14713
LOC100756747	3	0.95473	0.95498	1	20453	0	1.8033	0.030362	0.071276	0.792715	2264	2	1.8033	1.14706
LOC100758630	5	0.35951	0.59026	1	12454	1	-2.4988	0.02321	0.071285	0.792715	1899	2	-2.4988	1.147
Vps37a	5	0.95496	0.95707	1	20461	1	0.96649	0.02325	0.071399	0.792875	1902	4	0.96649	1.14631
LOC100755924	4	0.98031	0.98034	1	21000	0	0.4939	0.028039	0.071412	0.792875	2153	3	0.4939	1.14623
Abhd17c	5	0.11682	0.28786	0.942714	6803	2	0.032213	0.023262	0.071433	0.792875	1904	2	0.032213	1.1461
LOC103164538	5	0.80939	0.89959	1	18526	1	0.32025	0.023266	0.071444	0.792875	1905	4	0.32025	1.14603
Polm	6	0.029785	0.10848	0.751173	3018	2	0.44687	0.022631	0.071601	0.793847	1866	4	0.44687	1.14508
Mok	6	0.87077	0.93737	1	19342	1	0.71471	0.022641	0.071623	0.793847	1867	4	0.71471	1.14495
Abcc12	6	0.55589	0.77212	1	15348	1	-0.037275	0.022658	0.071671	0.793847	1868	3	-0.037275	1.14466
LOC107977479	6	0.54282	0.76279	1	15146	2	0.58559	0.022679	0.071719	0.793847	1869	4	0.58559	1.14437
Capn1	6	0.30503	0.57068	1	11416	3	-0.71118	0.022689	0.071744	0.793847	1870	2	-0.71118	1.14421
C1r	5	0.99041	0.99043	1	21361	0	0.70401	0.023391	0.071793	0.793847	1912	3	0.70401	1.14392
Rundc3b	5	0.99399	0.99396	1	21504	0	0.35889	0.023408	0.071834	0.793847	1914	4	0.35889	1.14367
Rgs3	6	0.30623	0.57214	1	11444	3	-0.60469	0.022728	0.071854	0.793847	1871	3	-0.60469	1.14355
Lsmem1	6	0.31395	0.58149	1	11620	2	-0.52366	0.022737	0.071882	0.793847	1872	2	-0.52366	1.14338
Slc5a1	6	0.063128	0.19571	0.876682	4668	2	0.78112	0.022749	0.071911	0.793847	1873	4	0.78112	1.1432
Cxcl10	6	0.70369	0.86135	1	17264	2	0.14907	0.022764	0.071951	0.793847	1874	3	0.14907	1.14296
CTRLX10808	1	0.92803	0.92821	1	20047	0	1.0206	0.07197	0.071967	0.793847	4064	1	1.0206	1.14287
Cngb3	5	0.77827	0.87913	1	18116	2	0.89704	0.023483	0.072053	0.793999	1919	3	0.89704	1.14235
Ndrg2	6	0.3621	0.63044	1	12492	1	0.86998	0.022815	0.072076	0.793999	1875	4	0.86998	1.14221
CTRLX18552	1	0.92791	0.9281	1	20044	0	1.1691	0.072089	0.072089	0.793999	4069	1	1.1691	1.14213
LOC100765661	6	0.093707	0.267	0.93408	5963	4	-3.1899	0.022839	0.072142	0.794177	1877	1	-3.1899	1.14181
CTRLX12134	1	0.92779	0.92799	1	20043	0	1.0423	0.072208	0.072208	0.794227	4076	1	1.0423	1.14141
Alg3	6	0.83586	0.9191	1	18849	1	0.60971	0.022886	0.072265	0.794227	1878	4	0.60971	1.14107
Tpst1	6	0.24549	0.49545	1	10038	2	0.34128	0.022888	0.072272	0.794227	1879	3	0.34128	1.14103
CTRLX11521	1	0.92769	0.92788	1	20039	0	1.3411	0.072309	0.072315	0.794227	4082	1	1.3411	1.14077
Gpatch2	5	0.19798	0.42268	1	8973	1	0.25003	0.023586	0.072328	0.794227	1923	4	0.25003	1.14069
Ttc14	4	0.96387	0.96381	1	20621	0	-0.27226	0.02852	0.072446	0.794491	2176	2	-0.27226	1.13999
Fzd6	6	0.59848	0.80268	1	15948	2	0.21787	0.022985	0.072538	0.794491	1883	3	0.21787	1.13943
Tmem239	6	0.46151	0.70366	1	13985	3	-0.15097	0.023018	0.072628	0.794491	1884	3	-0.15097	1.1389
Zdhhc23	5	0.23435	0.4617	1	9769	1	-0.30298	0.023705	0.072641	0.794491	1930	2	-0.30298	1.13882
[truncated: 19,898 more rows]
